# Supplementary material for: How Does Eye Movement Desensitization and Reprocessing Therapy Work? A Systematic Review on Suggested Mechanisms of Action
Source: Front Psychol. 2018 Aug 13;9:1395. doi: 10.3389/fpsyg.2018.01395 (PMC6106867; doi:10.3389/fpsyg.2018.01395)
Supplement: Supplementary file 1 [file Table_1.XLSX]

## Sheet: Pubmed_170
EMDR as Add-On Treatment for Psychiatric and Traumatic Symptoms in Patients with Substance Use Disorder.,"/pubmed/29375445","Carletto S, Oliva F, Barnato M, Antonelli T, Cardia A, Mazzaferro P, Raho C, Ostacoli L, Fernandez I, Pagani M.","Front Psychol. 2018 Jan 11;"8:2333. doi: 10.3389/fpsyg.2017.02333. eCollection 2017.""	Front Psychol. 2017""	PubMed""	citation""	PMID:29375445 | PMCID:PMC5768622""	pubmed""	29375445""	create date:2018/01/30 | first author:Carletto S""	;;
Psychosocial Interventions After Large Accidents and Disasters [Internet].,"/pubmed/29320008","KornÃ¸r H, WeisÃ¦th L, Winje D, Ekeberg Ã˜, Daae C, Swensen E, Tinderholt Myrhaug H, Ormstad SS.","Oslo, Norway: Knowledge Centre for the Health Services at The Norwegian Institute of Public Health (NIPH);" 2006 Sep.""	2006""	PubMed""	citation""	PMID:29320008""	pubmed""	29320008""	create date:2018/01/11 | first author:KornÃ¸r H""	;;
The Effect of EMDR and CBT on Low Self-esteem in a General Psychiatric Population: A Randomized Controlled Trial.,"/pubmed/29167649","Griffioen BT, van der Vegt AA, de Groot IW, de Jongh A.","Front Psychol. 2017 Nov 8;"8:1910. doi: 10.3389/fpsyg.2017.01910. eCollection 2017.""	Front Psychol. 2017""	PubMed""	citation""	PMID:29167649 | PMCID:PMC5682328""	pubmed""	29167649""	create date:2017/11/24 | first author:Griffioen BT""	;;
Cognitive therapy and eye movement desensitization and reprocessing for reducing psychopathology among disaster-bereaved individuals: study protocol for a randomized controlled trial.,"/pubmed/29163863","Lenferink LIM, Piersma E, de Keijser J, Smid GE, Boelen PA.","Eur J Psychotraumatol. 2017 Oct 18;"8(1):1388710. doi: 10.1080/20008198.2017.1388710. eCollection 2017.""	Eur J Psychotraumatol. 2017""	PubMed""	citation""	PMID:29163863 | PMCID:PMC5687800""	pubmed""	29163863""	create date:2017/11/23 | first author:Lenferink LIM""	;;
Eye Movement Desensitization and Reprocessing and Slow Wave Sleep: A Putative Mechanism of Action.,"/pubmed/29163309","Pagani M, Amann BL, Landin-Romero R, Carletto S.","Front Psychol. 2017 Nov 7;"8:1935. doi: 10.3389/fpsyg.2017.01935. eCollection 2017.""	Front Psychol. 2017""	PubMed""	citation""	PMID:29163309 | PMCID:PMC5681964""	pubmed""	29163309""	create date:2017/11/23 | first author:Pagani M""	;;
Turning wounds into wisdom: Posttraumatic growth over the course of two types of trauma-focused psychotherapy in patients with PTSD.,"/pubmed/29154159","Nijdam MJ, van der Meer CAI, van Zuiden M, Dashtgard P, Medema D, Qing Y, Zhutovsky P, Bakker A, Olff M.","J Affect Disord. 2018 Feb;"227:424-431. doi: 10.1016/j.jad.2017.11.031. Epub 2017 Nov 11.""	J Affect Disord. 2018""	PubMed""	citation""	PMID:29154159""	pubmed""	29154159""	create date:2017/11/21 | first author:Nijdam MJ""	;;
Effectiveness of Eye Movement Desensitization and Reprocessing in German Armed Forces Soldiers With Post-Traumatic Stress Disorder Under Routine Inpatient Care Conditions.,"/pubmed/29087910","KÃ¶hler K, Eggert P, Lorenz S, Herr K, Willmund G, Zimmermann P, Alliger-Horn C.","Mil Med. 2017 May;"182(5):e1672-e1680. doi: 10.7205/MILMED-D-16-00307.""	Mil Med. 2017""	PubMed""	citation""	PMID:29087910""	pubmed""	29087910""	create date:2017/11/01 | first author:KÃ¶hler K""	;;
Eye Movement Desensitization and Reprocessing to Facilitate Posttraumatic Growth: A Prospective Clinical Pilot Study on Ferry Disaster Survivors.,"/pubmed/29073743","Jeon SW, Han C, Choi J, Ko YH, Yoon HK, Kim YK.","Clin Psychopharmacol Neurosci. 2017 Nov 30;"15(4):320-327. doi: 10.9758/cpn.2017.15.4.320.""	Clin Psychopharmacol Neurosci. 2017""	PubMed""	citation""	PMID:29073743 | PMCID:PMC5678482""	pubmed""	29073743""	create date:2017/10/28 | first author:Jeon SW""	;;
Efficacy of Eye Movement Desensitization and Reprocessing in Children and Adolescent with Post-traumatic Stress Disorder: A Meta-Analysis of Randomized Controlled Trials.,"/pubmed/29066991","Moreno-AlcÃ¡zar A, Treen D, Valiente-GÃ³mez A, Sio-Eroles A, PÃ©rez V, Amann BL, Radua J.","Front Psychol. 2017 Oct 10;"8:1750. doi: 10.3389/fpsyg.2017.01750. eCollection 2017. Review.""	Front Psychol. 2017""	PubMed""	citation""	PMID:29066991 | PMCID:PMC5641384""	pubmed""	29066991""	create date:2017/10/27 | first author:Moreno-AlcÃ¡zar A""	;;
Exploring expectation effects in EMDR: does prior treatment knowledge affect the degrading effects of eye movements on memories?,"/pubmed/29038685","Littel M, van Schie K, van den Hout MA.","Eur J Psychotraumatol. 2017 Jun 19;"8(sup1):1328954. doi: 10.1080/20008198.2017.1328954. eCollection 2017.""	Eur J Psychotraumatol. 2017""	PubMed""	citation""	PMID:29038685 | PMCID:PMC5632774""	pubmed""	29038685""	create date:2017/10/19 | first author:Littel M""	;;
Modification of episodic memories by novel learning: a failed replication study.,"/pubmed/29038684","van Schie K, van Veen SC, van den Hout MA, Engelhard IM.","Eur J Psychotraumatol. 2017 May 16;"8(sup1):1315291. doi: 10.1080/20008198.2017.1315291. eCollection 2017.""	Eur J Psychotraumatol. 2017""	PubMed""	citation""	PMID:29038684 | PMCID:PMC5632778""	pubmed""	29038684""	create date:2017/10/19 | first author:van Schie K""	;;
Treatment of Anxiety Disorders: A Systematic Review [Internet].,"/pubmed/28876726","Swedish Council on Health Technology Assessment.","Stockholm: Swedish Council on Health Technology Assessment (SBU);" 2005 Nov.""	2005""	PubMed""	citation""	PMID:28876726""	pubmed""	28876726""	create date:2017/09/07 | first author:Swedish Council on Health Technology Assessment""	;;
Assessing the Effectiveness of Yoga as a Complementary and Alternative Treatment for Post-Traumatic Stress Disorder: A Review and Synthesis.,"/pubmed/28708415","Sciarrino NA, DeLucia C, O'Brien K, McAdams K.","J Altern Complement Med. 2017 Oct;"23(10):747-755. doi: 10.1089/acm.2017.0036. Epub 2017 Jul 14. Review.""	J Altern Complement Med. 2017""	PubMed""	citation""	PMID:28708415""	pubmed""	28708415""	create date:2017/07/15 | first author:Sciarrino NA""	;;
Grey matter density changes of structures involved in Posttraumatic Stress Disorder (PTSD) after recovery following Eye Movement Desensitization and Reprocessing (EMDR) therapy.,"/pubmed/28667881","Boukezzi S, El Khoury-Malhame M, Auzias G, Reynaud E, Rousseau PF, Richard E, Zendjidjian X, Roques J, Castelli N, Correard N, Guyon V, Gellato C, Samuelian JC, Cancel A, Comte M, Latinus M, Guedj E, K…	Psychiatry Res Neuroimaging. 2017""	PubMed""	citation""	PMID:28667881""	pubmed""	28667881""	create date:2017/07/02 | first author:Boukezzi S""	;;
Early Eye Movement Desensitisation and Reprocessing (EMDR) intervention in a disaster mental health care context.,"/pubmed/28649868","Saltini A, Rebecchi D, Callerame C, Fernandez I, Bergonzini E, Starace F.","Psychol Health Med. 2018 Mar;"23(3):285-294. doi: 10.1080/13548506.2017.1344255. Epub 2017 Jun 25.""	Psychol Health Med. 2018""	PubMed""	citation""	PMID:28649868""	pubmed""	28649868""	create date:2017/06/27 | first author:Saltini A""	;;
Neural Correlates of Psychotherapeutic Treatment of Post-traumatic Stress Disorder: A Systematic Literature Review.,"/pubmed/28579965","Malejko K, Abler B, Plener PL, Straub J.","Front Psychiatry. 2017 May 19;"8:85. doi: 10.3389/fpsyt.2017.00085. eCollection 2017.""	Front Psychiatry. 2017""	PubMed""	citation""	PMID:28579965 | PMCID:PMC5437215""	pubmed""	28579965""	create date:2017/06/06 | first author:Malejko K""	;;
Imagery rescripting and eye movement desensitisation and reprocessing for treatment of adults with childhood trauma-related post-traumatic stress disorder: IREM study design.,"/pubmed/28472933","Boterhoven de Haan KL, Lee CW, Fassbinder E, Voncken MJ, Meewisse M, Van Es SM, Menninga S, Kousemaker M, Arntz A.","BMC Psychiatry. 2017 May 4;"17(1):165. doi: 10.1186/s12888-017-1330-2.""	BMC Psychiatry. 2017""	PubMed""	citation""	PMID:28472933 | PMCID:PMC5418842""	pubmed""	28472933""	create date:2017/05/06 | first author:Boterhoven de Haan KL""	;;
The Effects of Î²-Adrenergic Blockade on the Degrading Effects of Eye Movements on Negative Autobiographical Memories.,"/pubmed/28456330","Littel M, Kenemans JL, Baas JMP, Logemann HNA, Rijken N, Remijn M, Hassink RJ, Engelhard IM, van den Hout MA.","Biol Psychiatry. 2017 Oct 15;"82(8):587-593. doi: 10.1016/j.biopsych.2017.03.012. Epub 2017 Mar 28.""	Biol Psychiatry. 2017""	PubMed""	citation""	PMID:28456330""	pubmed""	28456330""	create date:2017/05/01 | first author:Littel M""	;;
Psychosocial interventions for children and adolescents after man-made and natural disasters: a meta-analysis and systematic review.,"/pubmed/28397633","Brown RC, Witt A, Fegert JM, Keller F, Rassenhofer M, Plener PL.","Psychol Med. 2017 Aug;"47(11):1893-1905. doi: 10.1017/S0033291717000496. Epub 2017 Apr 11. Review.""	Psychol Med. 2017""	PubMed""	citation""	PMID:28397633""	pubmed""	28397633""	create date:2017/04/12 | first author:Brown RC""	;;
Efficacy of eye movement desensitization and reprocessing on the phantom limb pain of patients with amputations within a 24-month follow-up.,"/pubmed/28368869","Rostaminejad A, Behnammoghadam M, Rostaminejad M, Behnammoghadam Z, Bashti S.","Int J Rehabil Res. 2017 Sep;"40(3):209-214. doi: 10.1097/MRR.0000000000000227.""	Int J Rehabil Res. 2017""	PubMed""	citation""	PMID:28368869""	pubmed""	28368869""	create date:2017/04/04 | first author:Rostaminejad A""	;;
The OptiMUM-study: EMDR therapy in pregnant women with posttraumatic stress disorder after previous childbirth and pregnant women with fear of childbirth: design of a multicentre randomized controlled trial.,"/pubmed/28348720","Baas MA, Stramrood CA, Dijksman LM, de Jongh A, van Pampus MG.","Eur J Psychotraumatol. 2017 Feb 24;"8(1):1293315. doi: 10.1080/20008198.2017.1293315. eCollection 2017.""	Eur J Psychotraumatol. 2017""	PubMed""	citation""	PMID:28348720 | PMCID:PMC5345578""	pubmed""	28348720""	create date:2017/03/30 | first author:Baas MA""	;;
Eye movement during recall reduces objective memory performance: An extended replication.,"/pubmed/28315585","Leer A, Engelhard IM, Lenaert B, Struyf D, Vervliet B, Hermans D.","Behav Res Ther. 2017 May;"92:94-105. doi: 10.1016/j.brat.2017.03.002. Epub 2017 Mar 9.""	Behav Res Ther. 2017""	PubMed""	citation""	PMID:28315585""	pubmed""	28315585""	create date:2017/03/21 | first author:Leer A""	;;
Morphovolumetric changes after EMDR treatment in drug-naÃ¯ve PTSD patients.,"/pubmed/28287194","Bossini L, Santarnecchi E, Casolaro I, Koukouna D, Caterini C, Cecchini F, Fortini V, Vatti G, Marino D, Fernandez I, Rossi A, Fagiolini A.","Riv Psichiatr. 2017 Jan-Feb;"52(1):24-31. doi: 10.1708/2631.27051.""	Riv Psichiatr. 2017""	PubMed""	citation""	PMID:28287194""	pubmed""	28287194""	create date:2017/03/14 | first author:Bossini L""	;;
Psychological interventions for post-traumatic stress disorder (PTSD) in people with severe mental illness.,"/pubmed/28116752","Sin J, Spain D, Furuta M, Murrells T, Norman I.","Cochrane Database Syst Rev. 2017 Jan 24;"1:CD011464. doi: 10.1002/14651858.CD011464.pub2. Review.""	Cochrane Database Syst Rev. 2017""	PubMed""	citation""	PMID:28116752""	pubmed""	28116752""	create date:2017/01/25 | first author:Sin J""	;;
Integrating neurobiology of emotion regulation and trauma therapy: reflections on EMDR therapy.,"/pubmed/28107176","GonzÃ¡lez A, Del RÃ­o-Casanova L, Justo-Alonso A.","Rev Neurosci. 2017 May 24;"28(4):431-440. doi: 10.1515/revneuro-2016-0070. Review.""	Rev Neurosci. 2017""	PubMed""	citation""	PMID:28107176""	pubmed""	28107176""	create date:2017/01/21 | first author:GonzÃ¡lez A""	;;
Degrading traumatic memories with eye movements: a pilot functional MRI study in PTSD.,"/pubmed/27906119","Thomaes K, Engelhard IM, Sijbrandij M, Cath DC, Van den Heuvel OA.","Eur J Psychotraumatol. 2016 Nov 29;"7:31371. doi: 10.3402/ejpt.v7.31371. eCollection 2016.""	Eur J Psychotraumatol. 2016""	PubMed""	citation""	PMID:27906119 | PMCID:PMC5131454""	pubmed""	27906119""	create date:2016/12/03 | first author:Thomaes K""	;;
The Effectiveness of Emotional Freedom Techniques in the Treatment of Posttraumatic Stress Disorder: A Meta-Analysis.,"/pubmed/27889444","Sebastian B, Nelms J.","Explore (NY). 2017 Jan - Feb;"13(1):16-25. doi: 10.1016/j.explore.2016.10.001. Epub 2016 Oct 24. Review.""	Explore (NY). 2017""	PubMed""	citation""	PMID:27889444""	pubmed""	27889444""	create date:2016/11/28 | first author:Sebastian B""	;;
A Systematic Review and Meta-Analysis of Randomized and Nonrandomized Trials of Clinical Emotional Freedom Techniques (EFT) for the Treatment of Depression.,"/pubmed/27843054","Nelms JA, Castel L.","Explore (NY). 2016 Nov - Dec;"12(6):416-426. doi: 10.1016/j.explore.2016.08.001. Epub 2016 Aug 18. Review.""	Explore (NY). 2016""	PubMed""	citation""	PMID:27843054""	pubmed""	27843054""	create date:2016/11/16 | first author:Nelms JA""	;;
Rationale and efficacy of proteasome inhibitor combined with arsenic trioxide in the treatment of acute promyelocytic leukemia.,"/pubmed/27560113","Ganesan S, Alex AA, Chendamarai E, Balasundaram N, Palani HK, David S, Kulkarni U, Aiyaz M, Mugasimangalam R, Korula A, Abraham A, Srivastava A, Padua RA, Chomienne C, George B, Balasubramanian P, Mathews V.","Leukemia. 2016 Nov;"30(11):2169-2178. doi…	Leukemia. 2016""	PubMed""	citation""	PMID:27560113 | PMCID:PMC5097069""	pubmed""	27560113""	create date:2016/11/03 | first author:Ganesan S""	;;
Psychological therapies for children and adolescents exposed to trauma.,"/pubmed/27726123","Gillies D, Maiocchi L, Bhandari AP, Taylor F, Gray C, O'Brien L.","Cochrane Database Syst Rev. 2016 Oct 11;"10:CD012371. Review.""	Cochrane Database Syst Rev. 2016""	PubMed""	citation""	PMID:27726123""	pubmed""	27726123""	create date:2016/11/02 | first author:Gillies D""	;;
Eye movement desensitization and reprocessing (EMDR) for DSM-5 posttraumatic stress disorder (PTSD) in adults with intellectual disabilities: A case study review.,"/pubmed/27077491","Jowett S, Karatzias T, Brown M, Grieve A, Paterson D, Walley R.","Psychol Trauma. 2016 Nov;"8(6):709-719. Epub 2016 Apr 14. Review.""	Psychol Trauma. 2016""	PubMed""	citation""	PMID:27077491""	pubmed""	27077491""	create date:2016/10/28 | first author:Jowett S""	;;
Effect of Ocular Movements during Eye Movement Desensitization and Reprocessing (EMDR) Therapy: A Near-Infrared Spectroscopy Study.,"/pubmed/27783688","Rimini D, Molinari F, Liboni W, Balbo M, DarÃ² R, Viotti E, Fernandez I.","PLoS One. 2016 Oct 26;"11(10):e0164379. doi: 10.1371/journal.pone.0164379. eCollection 2016.""	PLoS One. 2016""	PubMed""	citation""	PMID:27783688 | PMCID:PMC5081184""	pubmed""	27783688""	create date:2016/10/27 | first author:Rimini D""	;;
The Role of Alternating Bilateral Stimulation in Establishing Positive Cognition in EMDR Therapy: A Multi-Channel Near-Infrared Spectroscopy Study.,"/pubmed/27732592","Amano T, Toichi M.","PLoS One. 2016 Oct 12;"11(10):e0162735. doi: 10.1371/journal.pone.0162735. eCollection 2016.""	PLoS One. 2016""	PubMed""	citation""	PMID:27732592 | PMCID:PMC5061320""	pubmed""	27732592""	create date:2016/10/13 | first author:Amano T""	;;
Possible neural mechanisms of psychotherapy for trauma-related symptoms: cerebral responses to the neuropsychological treatment of post-traumatic stress disorder model individuals.,"/pubmed/27698453","Amano T, Toichi M.","Sci Rep. 2016 Oct 4;"6:34610. doi: 10.1038/srep34610.""	Sci Rep. 2016""	PubMed""	citation""	PMID:27698453 | PMCID:PMC5048146""	pubmed""	27698453""	create date:2016/10/05 | first author:Amano T""	;;
Comparisons of eye movements and matched changing visual input.,"/pubmed/27664819","Onderdonk SW, van den Hout MA.","J Behav Ther Exp Psychiatry. 2016 Dec;"53:34-40. doi: 10.1016/j.jbtep.2015.10.010. Epub 2015 Nov 3.""	J Behav Ther Exp Psychiatry. 2016""	PubMed""	citation""	PMID:27664819""	pubmed""	27664819""	create date:2016/09/25 | first author:Onderdonk SW""	;;
Serum concentrations of TNF-Î± and its soluble receptors during psychotherapy in German soldiers suffering from combat-related PTSD.,"/pubmed/27658839","Himmerich H, Willmund GD, Zimmermann P, Wolf JE, BÃ¼hler AH, Kirkby KC, Dalton B, Holdt LM, Teupser D, Wesemann U.","Psychiatr Danub. 2016 Sep;"28(3):293-298.""	Psychiatr Danub. 2016""	PubMed""	citation""	PMID:27658839""	pubmed""	27658839""	create date:2016/09/24 | first author:Himmerich H""	;;
Exposing therapists to trauma-focused treatment in psychosis: effects on credibility, expected burden, and harm expectancies.,"/pubmed/27606710","van den Berg DP, van der Vleugel BM, de Bont PA, Thijssen G, de Roos C, de Kleine R, Kraan T, Ising H, de Jongh A, van Minnen A, van der Gaag M.","Eur J Psychotraumatol. 2016 Sep 6;"7:31712. doi: 10.3402/ejpt.v7.31712. eCollection 2016.""	Eur J Psychotraumatol. 2016""	PubMed""	citation""	PMID:27606710 | PMCID:PMC5015638""	pubmed""	27606710""	create date:2016/09/09 | first author:van den Berg DP""	;;
Predicting trauma-focused treatment outcome in psychosis.,"/pubmed/27449253","van den Berg DPG, van der Vleugel BM, de Bont PAJM, Staring ABP, Kraan T, Ising H, de Roos C, de Jongh A, van Minnen A, van der Gaag M.","Schizophr Res. 2016 Oct;"176(2-3):239-244. doi: 10.1016/j.schres.2016.07.016. Epub 2016 Jul 21.""	Schizophr Res. 2016""	PubMed""	citation""	PMID:27449253""	pubmed""	27449253""	create date:2016/07/28 | first author:van den Berg DPG""	;;
Eye movement desensitization and reprocessing therapy for personality disorders in older adults?,"/pubmed/27411286","Gielkens EM, Sobczak S, Van Alphen SP.","Int Psychogeriatr. 2016 Oct;"28(10):1751-2. doi: 10.1017/S1041610216000892. Epub 2016 Jul 14.""	Int Psychogeriatr. 2016""	PubMed""	citation""	PMID:27411286""	pubmed""	27411286""	create date:2016/07/15 | first author:Gielkens EM""	;;
Pediatric seizure-related posttraumatic stress and anxiety symptoms treated with EMDR: a case series.,"/pubmed/27387846","Dautovic E, de Roos C, van Rood Y, Dommerholt A, Rodenburg R.","Eur J Psychotraumatol. 2016 Jul 4;"7:30123. doi: 10.3402/ejpt.v7.30123. eCollection 2016.""	Eur J Psychotraumatol. 2016""	PubMed""	citation""	PMID:27387846 | PMCID:PMC4933792""	pubmed""	27387846""	create date:2016/07/09 | first author:Dautovic E""	;;
The effects of eye movements on emotional memories: using an objective measure of cognitive load.,"/pubmed/27387845","van Veen SC, Engelhard IM, van den Hout MA.","Eur J Psychotraumatol. 2016 Jul 4;"7:30122. doi: 10.3402/ejpt.v7.30122. eCollection 2016.""	Eur J Psychotraumatol. 2016""	PubMed""	citation""	PMID:27387845 | PMCID:PMC4933790""	pubmed""	27387845""	create date:2016/07/09 | first author:van Veen SC""	;;
Prolonged exposure and EMDR for PTSD v. a PTSD waiting-list condition: effects on symptoms of psychosis, depression and social functioning in patients with chronic psychotic disorders.,"/pubmed/27297048","de Bont PA, van den Berg DP, van der Vleugel BM, de Roos C, de Jongh A, van der Gaag M, van Minnen AM.","Psychol Med. 2016 Aug;"46(11):2411-21. doi: 10.1017/S0033291716001094. Epub 2016 Jun 14.""	Psychol Med. 2016""	PubMed""	citation""	PMID:27297048""	pubmed""	27297048""	create date:2016/06/15 | first author:de Bont PA""	;;
Self-esteem treatment in anxiety: A randomized controlled crossover trial of Eye Movement Desensitization and Reprocessing (EMDR) versus Competitive Memory Training (COMET) in patients with anxiety disorders.,"/pubmed/27155451","Staring AB, van den Berg DP, Cath DC, Schoorl M, Engelhard IM, Korrelboom CW.","Behav Res Ther. 2016 Jul;"82:11-20. doi: 10.1016/j.brat.2016.04.002. Epub 2016 Apr 27.""	Behav Res Ther. 2016""	PubMed""	citation""	PMID:27155451""	pubmed""	27155451""	create date:2016/05/08 | first author:Staring AB""	;;
Investigating the effect of Eye Movement Desensitization and Reprocessing (EMDR) on postoperative pain intensity in adolescents undergoing surgery: a randomized controlled trial.,"/pubmed/27134066","Maroufi M, Zamani S, Izadikhah Z, Marofi M, O'Connor P.","J Adv Nurs. 2016 Sep;"72(9):2207-17. doi: 10.1111/jan.12985. Epub 2016 May 1.""	J Adv Nurs. 2016""	PubMed""	citation""	PMID:27134066""	pubmed""	27134066""	create date:2016/05/03 | first author:Maroufi M""	;;
An Integrative Model for the Neural Mechanism of Eye Movement Desensitization and Reprocessing (EMDR).,"/pubmed/27092064","Coubard OA.","Front Behav Neurosci. 2016 Apr 5;"10:52. doi: 10.3389/fnbeh.2016.00052. eCollection 2016.""	Front Behav Neurosci. 2016""	PubMed""	citation""	PMID:27092064 | PMCID:PMC4820440""	pubmed""	27092064""	create date:2016/04/20 | first author:Coubard OA""	;;
Are addiction-related memories malleable by working memory competition? Transient effects on memory vividness and nicotine craving in a randomized lab experiment.,"/pubmed/27038191","Markus W, de Weert-van Oene GH, Woud ML, Becker ES, DeJong CAJ.","J Behav Ther Exp Psychiatry. 2016 Sep;"52:83-91. doi: 10.1016/j.jbtep.2016.03.007. Epub 2016 Mar 18.""	J Behav Ther Exp Psychiatry. 2016""	PubMed""	citation""	PMID:27038191""	pubmed""	27038191""	create date:2016/04/03 | first author:Markus W""	;;
Desensitizing Addiction: Using Eye Movements to Reduce the Intensity of Substance-Related Mental Imagery and Craving.,"/pubmed/26903888","Littel M, van den Hout MA, Engelhard IM.","Front Psychiatry. 2016 Feb 8;"7:14. doi: 10.3389/fpsyt.2016.00014. eCollection 2016.""	Front Psychiatry. 2016""	PubMed""	citation""	PMID:26903888 | PMCID:PMC4745337""	pubmed""	26903888""	create date:2016/02/24 | first author:Littel M""	;;
25 years of Eye Movement Desensitization and Reprocessing (EMDR): The EMDR therapy protocol, hypotheses of its mechanism of action and a systematic review of its efficacy in the treatment of post-traumatic stress disorder.,"/pubmed/26877093","Novo Navarro P, Landin-Romero R, Guardiola-Wanden-Berghe R, Moreno-AlcÃ¡zar A, Valiente-GÃ³mez A, Lupo W, GarcÃ­a F, FernÃ¡ndez I, PÃ©rez V, Amann BL.","Rev…
Neural processing of emotions in traumatized children treated with Eye Movement Desensitization and Reprocessing therapy: a hdEEG study.,"/pubmed/26594183","Trentini C, Pagani M, Fania P, Speranza AM, Nicolais G, Sibilia A, Inguscio L, Verardo AR, Fernandez I, Ammaniti M.","Front Psychol. 2015 Nov 5;"6:1662. doi: 10.3389/fpsyg.2015.01662. eCollection 2015.""	Front Psychol. 2015""	PubMed""	citation""	PMID:26594183 | PMCID:PMC4633495""	pubmed""	26594183""	create date:2015/11/26 | first author:Trentini C""	;;
Psychological treatments for adults with posttraumatic stress disorder: A systematic review and meta-analysis.,"/pubmed/26574151","Cusack K, Jonas DE, Forneris CA, Wines C, Sonis J, Middleton JC, Feltner C, Brownley KA, Olmsted KR, Greenblatt A, Weil A, Gaynes BN.","Clin Psychol Rev. 2016 Feb;"43:128-41. doi: 10.1016/j.cpr.2015.10.003. Epub 2015 Nov 2. Review.""	Clin Psychol Rev. 2016""	PubMed""	citation""	PMID:26574151""	pubmed""	26574151""	create date:2015/11/18 | first author:Cusack K""	;;
Eye movement desensitization and reprocessing for treating psychological disturbances in Taiwanese adolescents who experienced Typhoon Morakot.,"/pubmed/26162817","Tang TC, Yang P, Yen CF, Liu TL.","Kaohsiung J Med Sci. 2015 Jul;"31(7):363-9. doi: 10.1016/j.kjms.2015.04.013. Epub 2015 Jun 6.""	Kaohsiung J Med Sci. 2015""	PubMed""	citation""	PMID:26162817""	pubmed""	26162817""	create date:2015/07/15 | first author:Tang TC""	;;
Nonconventional interventions for chronic post-traumatic stress disorder: Ketamine, repetitive trans-cranial magnetic stimulation (rTMS), and alternative approaches.,"/pubmed/26162001","Pradhan B, Kluewer D'Amico J, Makani R, Parikh T.","J Trauma Dissociation. 2016;"17(1):35-54. doi: 10.1080/15299732.2015.1046101. Epub 2015 Jul 10. Review.""	J Trauma Dissociation. 2016""	PubMed""	citation""	PMID:26162001""	pubmed""	26162001""	create date:2015/07/15 | first author:Pradhan B""	;;
Effect of Eye Movement Desensitization and Reprocessing (EMDR) on Depression in Patients With Myocardial Infarction (MI).,"/pubmed/26153191","Behnammoghadam M, Alamdari AK, Behnammoghadam A, Darban F.","Glob J Health Sci. 2015 Apr 19;"7(6):258-62. doi: 10.5539/gjhs.v7n6p258.""	Glob J Health Sci. 2015""	PubMed""	citation""	PMID:26153191 | PMCID:PMC4803841""	pubmed""	26153191""	create date:2015/07/15 | first author:Behnammoghadam M""	;;
Speed Matters: Relationship between Speed of Eye Movements and Modification of Aversive Autobiographical Memories.,"/pubmed/25904871","van Veen SC, van Schie K, Wijngaards-de Meij LD, Littel M, Engelhard IM, van den Hout MA.","Front Psychiatry. 2015 Apr 7;"6:45. doi: 10.3389/fpsyt.2015.00045. eCollection 2015.""	Front Psychiatry. 2015""	PubMed""	citation""	PMID:25904871 | PMCID:PMC4387929""	pubmed""	25904871""	create date:2015/04/24 | first author:van Veen SC""	;;
A multi-site randomized study to compare the effects of Eye Movement Desensitization and Reprocessing (EMDR) added to TAU versus TAU to reduce craving and drinking behavior in alcohol dependent outpatients: study protocol.,"/pubmed/25884223","Markus W, de Weert-van Oene GH, Becker ES, DeJong CA.","BMC Psychiatry. 2015 Mar 18;"15:51. doi: 10.1186/s12888-015-0431-z.""	BMC Psychiatry. 2015""	PubMed""	citation""	PMID:25884223 | PMCID:PMC4369870""	pubmed""	25884223""	create date:2015/04/18 | first author:Markus W""	;;
Breathing biofeedback as an adjunct to exposure in cognitive behavioral therapy hastens the reduction of PTSD symptoms: a pilot study.,"/pubmed/25750106","Rosaura Polak A, Witteveen AB, Denys D, Olff M.","Appl Psychophysiol Biofeedback. 2015 Mar;"40(1):25-31. doi: 10.1007/s10484-015-9268-y.""	Appl Psychophysiol Biofeedback. 2015""	PubMed""	citation""	PMID:25750106 | PMCID:PMC4375291""	pubmed""	25750106""	create date:2015/03/10 | first author:Rosaura Polak A""	;;
Prolonged exposure vs eye movement desensitization and reprocessing vs waiting list for posttraumatic stress disorder in patients with a psychotic disorder: a randomized clinical trial.,"/pubmed/25607833","van den Berg DP, de Bont PA, van der Vleugel BM, de Roos C, de Jongh A, Van Minnen A, van der Gaag M.","JAMA Psychiatry. 2015 Mar;"72(3):259-67. doi: 10.1001/jamapsychiatry.2014.2637.""	JAMA Psychiatry. 2015""	PubMed""	citation""	PMID:25607833""	pubmed""	25607833""	create date:2015/01/22 | first author:van den Berg DP""	;;
Simultaneous Inhibition of CXCR4 and VLA-4 Exhibits Combinatorial Effect in Overcoming Stroma-Mediated Chemotherapy Resistance in Mantle Cell Lymphoma Cells.,"/pubmed/25550696","Kim YR, Eom KS.","Immune Netw. 2014 Dec;"14(6):296-306. doi: 10.4110/in.2014.14.6.296. Epub 2014 Dec 22.""	Immune Netw. 2014""	PubMed""	citation""	PMID:25550696 | PMCID:PMC4275387""	pubmed""	25550696""	create date:2015/01/01 | first author:Kim YR""	;;
Meta-analysis of psychological treatments for posttraumatic stress disorder in adult survivors of childhood abuse.,"/pubmed/25455628","Ehring T, Welboren R, Morina N, Wicherts JM, Freitag J, Emmelkamp PM.","Clin Psychol Rev. 2014 Dec;"34(8):645-57. doi: 10.1016/j.cpr.2014.10.004. Epub 2014 Oct 24. Review.""	Clin Psychol Rev. 2014""	PubMed""	citation""	PMID:25455628""	pubmed""	25455628""	create date:2014/12/03 | first author:Ehring T""	;;
Treating Trauma in Addiction with EMDR: A Pilot Study.,"/pubmed/25188700","Perez-Dandieu B, Tapia G.","J Psychoactive Drugs. 2014 Oct-Dec;"46(4):303-9. doi: 10.1080/02791072.2014.921744.""	J Psychoactive Drugs. 2014""	PubMed""	citation""	PMID:25188700""	pubmed""	25188700""	create date:2014/09/05 | first author:Perez-Dandieu B""	;;
Neurophysiological correlates of eye movement desensitization and reprocessing sessions: preliminary evidence for traumatic memories integration.,"/pubmed/25123377","Farina B, Imperatori C, Quintiliani MI, Castelli Gattinara P, Onofri A, Lepore M, Brunetti R, Losurdo A, Testani E, Della Marca G.","Clin Physiol Funct Imaging. 2015 Nov;"35(6):460-8. doi: 10.1111/cpf.12184. Epub 2014 Aug 15.""	Clin Physiol Funct Imaging. 2015""	PubMed""	citation""	PMID:25123377""	pubmed""	25123377""	create date:2014/08/16 | first author:Farina B""	;;
Efficacy of eye-movement desensitization and reprocessing for patients with posttraumatic-stress disorder: a meta-analysis of randomized controlled trials.,"/pubmed/25101684","Chen YR, Hung KW, Tsai JC, Chu H, Chung MH, Chen SR, Liao YM, Ou KL, Chang YC, Chou KR.","PLoS One. 2014 Aug 7;"9(8):e103676. doi: 10.1371/journal.pone.0103676. eCollection 2014.""	PLoS One. 2014""	PubMed""	citation""	PMID:25101684 | PMCID:PMC4125321""	pubmed""	25101684""	create date:2014/08/08 | first author:Chen YR""	;;
Trauma-focused cognitive behavioral therapy or eye movement desensitization and reprocessing: what works in children with posttraumatic stress symptoms? A randomized controlled trial.,"/pubmed/24965797","Diehle J, Opmeer BC, Boer F, Mannarino AP, Lindauer RJ.","Eur Child Adolesc Psychiatry. 2015 Feb;"24(2):227-36. doi: 10.1007/s00787-014-0572-5. Epub 2014 Jun 26.""	Eur Child Adolesc Psychiatry. 2015""	PubMed""	citation""	PMID:24965797""	pubmed""	24965797""	create date:2014/06/27 | first author:Diehle J""	;;
Improvement of mood and sleep alterations in posttraumatic stress disorder patients by eye movement desensitization and reprocessing.,"/pubmed/24959123","Raboni MR, Alonso FF, Tufik S, Suchecki D.","Front Behav Neurosci. 2014 Jun 10;"8:209. doi: 10.3389/fnbeh.2014.00209. eCollection 2014.""	Front Behav Neurosci. 2014""	PubMed""	citation""	PMID:24959123 | PMCID:PMC4050739""	pubmed""	24959123""	create date:2014/06/25 | first author:Raboni MR""	;;
How eye movements in EMDR work: changes in memory vividness and emotionality.,"/pubmed/24814304","Leer A, Engelhard IM, van den Hout MA.","J Behav Ther Exp Psychiatry. 2014 Sep;"45(3):396-401. doi: 10.1016/j.jbtep.2014.04.004. Epub 2014 Apr 26.""	J Behav Ther Exp Psychiatry. 2014""	PubMed""	citation""	PMID:24814304""	pubmed""	24814304""	create date:2014/05/13 | first author:Leer A""	;;
The role of eye movement desensitization and reprocessing (EMDR) therapy in medicine: addressing the psychological and physical symptoms stemming from adverse life experiences.,"/pubmed/24626074","Shapiro F.","Perm J. 2014 Winter;"18(1):71-7. doi: 10.7812/TPP/13-098. Review.""	Perm J. 2014""	PubMed""	citation""	PMID:24626074 | PMCID:PMC3951033""	pubmed""	24626074""	create date:2014/03/15 | first author:Shapiro F""	;;
Post-traumatic stress disorder--a diagnostic and therapeutic challenge.,"/pubmed/24612528","Frommberger U, Angenendt J, Berger M.","Dtsch Arztebl Int. 2014 Jan 31;"111(5):59-65. doi: 10.3238/arztebl.2014.0059. Review.""	Dtsch Arztebl Int. 2014""	PubMed""	citation""	PMID:24612528 | PMCID:PMC3952004""	pubmed""	24612528""	create date:2014/03/13 | first author:Frommberger U""	;;
Psychological therapies for chronic post-traumatic stress disorder (PTSD) in adults.,"/pubmed/24338345","Bisson JI, Roberts NP, Andrew M, Cooper R, Lewis C.","Cochrane Database Syst Rev. 2013 Dec 13;"(12):CD003388. doi: 10.1002/14651858.CD003388.pub4. Review.""	Cochrane Database Syst Rev. 2013""	PubMed""	citation""	PMID:24338345""	pubmed""	24338345""	create date:2013/12/18 | first author:Bisson JI""	;;
Effects of eye movement desensitization and reprocessing (EMDR) treatment in chronic pain patients: a systematic review.,"/pubmed/24308821","Tesarz J, Leisner S, Gerhardt A, Janke S, Seidler GH, Eich W, Hartmann M.","Pain Med. 2014 Feb;"15(2):247-63. doi: 10.1111/pme.12303. Epub 2013 Dec 5. Review.""	Pain Med. 2014""	PubMed""	citation""	PMID:24308821""	pubmed""	24308821""	create date:2013/12/07 | first author:Tesarz J""	;;
Desensitization of triggers and urge reprocessing for pathological gambling: a case series.,"/pubmed/24293014","Bae H, Han C, Kim D.","J Gambl Stud. 2015 Mar;"31(1):331-42. doi: 10.1007/s10899-013-9422-5.""	J Gambl Stud. 2015""	PubMed""	citation""	PMID:24293014""	pubmed""	24293014""	create date:2013/12/03 | first author:Bae H""	;;
Efficacy of a trauma-focused treatment approach for dental phobia: a randomized clinical trial.,"/pubmed/24206075","Doering S, Ohlmeier MC, de Jongh A, Hofmann A, Bisping V.","Eur J Oral Sci. 2013 Dec;"121(6):584-93. doi: 10.1111/eos.12090. Epub 2013 Sep 23.""	Eur J Oral Sci. 2013""	PubMed""	citation""	PMID:24206075""	pubmed""	24206075""	create date:2013/11/12 | first author:Doering S""	;;
Blurring of emotional and non-emotional memories by taxing working memory during recall.,"/pubmed/24199660","van den Hout MA, Eidhof MB, Verboom J, Littel M, Engelhard IM.","Cogn Emot. 2014;"28(4):717-27. doi: 10.1080/02699931.2013.848785. Epub 2013 Nov 7.""	Cogn Emot. 2014""	PubMed""	citation""	PMID:24199660""	pubmed""	24199660""	create date:2013/11/10 | first author:van den Hout MA""	;;
The eye movement desensitization and reprocessing procedure prevents defensive processing in health persuasion.,"/pubmed/24138408","Dijkstra A, van Asten R.","Health Commun. 2014;"29(6):542-51. doi: 10.1080/10410236.2013.779558. Epub 2013 Oct 18.""	Health Commun. 2014""	PubMed""	citation""	PMID:24138408""	pubmed""	24138408""	create date:2013/10/22 | first author:Dijkstra A""	;;
Effects of eye movement desensitization and reprocessing (EMDR) on non-specific chronic back pain: a randomized controlled trial with additional exploration of the underlying mechanisms.,"/pubmed/23987561","Tesarz J, Gerhardt A, Leisner S, Janke S, Hartmann M, Seidler GH, Eich W.","BMC Musculoskelet Disord. 2013 Aug 30;"14:256. doi: 10.1186/1471-2474-14-256.""	BMC Musculoskelet Disord. 2013""	PubMed""	citation""	PMID:23987561 | PMCID:PMC3765873""	pubmed""	23987561""	create date:2013/08/31 | first author:Tesarz J""	;;
The impact of eye movements and tones on disturbing memories involving PTSD and other mental disorders.,"/pubmed/23892070","de Jongh A, Ernst R, Marques L, Hornsveld H.","J Behav Ther Exp Psychiatry. 2013 Dec;"44(4):477-83. doi: 10.1016/j.jbtep.2013.07.002. Epub 2013 Jul 13.""	J Behav Ther Exp Psychiatry. 2013""	PubMed""	citation""	PMID:23892070""	pubmed""	23892070""	create date:2013/07/31 | first author:de Jongh A""	;;
Psychological therapies for the treatment of post-traumatic stress disorder in children and adolescents (Review).,"/pubmed/23877914","Gillies D, Taylor F, Gray C, O'Brien L, D'Abrew N.","Evid Based Child Health. 2013 May;"8(3):1004-116. doi: 10.1002/ebch.1916. Review.""	Evid Based Child Health. 2013""	PubMed""	citation""	PMID:23877914""	pubmed""	23877914""	create date:2013/07/24 | first author:Gillies D""	;;
Meta-analysis of the efficacy of treatments for posttraumatic stress disorder.,"/pubmed/23842024","Watts BV, Schnurr PP, Mayo L, Young-Xu Y, Weeks WB, Friedman MJ.","J Clin Psychiatry. 2013 Jun;"74(6):e541-50. doi: 10.4088/JCP.12r08225.""	J Clin Psychiatry. 2013""	PubMed""	citation""	PMID:23842024""	pubmed""	23842024""	create date:2013/07/12 | first author:Watts BV""	;;
A multi-site single blind clinical study to compare the effects of prolonged exposure, eye movement desensitization and reprocessing and waiting list on patients with a current diagnosis of psychosis and co morbid post traumatic stress disorder: study protocol for the randomized controlled trial Tre...,"/pubmed/23702050","de Bont PA, van den Berg DP, van der Vleugel BM, de Roos C, Mulder CL, Beck…	Trials. 2013""	PubMed""	citation""	PMID:23702050 | PMCID:PMC3667059""	pubmed""	23702050""	create date:2013/05/25 | first author:de Bont PA""	;;
Psychological and Pharmacological Treatments for Adults With Posttraumatic Stress Disorder (PTSD) [Internet].,"/pubmed/23658937","Jonas DE, Cusack K, Forneris CA, Wilkins TM, Sonis J, Middleton JC, Feltner C, Meredith D, Cavanaugh J, Brownley KA, Olmsted KR, Greenblatt A, Weil A, Gaynes BN.","Rockville (MD): Agency for Healthcare Research and Quality (US);" 2013 Apr.""	2013""	PubMed""	citation""	PMID:23658937""	pubmed""	23658937""	create date:2013/05/10 | first author:Jonas DE""	;;
Critical role of STAT3 in IL-6-mediated drug resistance in human neuroblastoma.,"/pubmed/23633489","Ara T, Nakata R, Sheard MA, Shimada H, Buettner R, Groshen SG, Ji L, Yu H, Jove R, Seeger RC, DeClerck YA.","Cancer Res. 2013 Jul 1;"73(13):3852-64. doi: 10.1158/0008-5472.CAN-12-2353. Epub 2013 Apr 30.""	Cancer Res. 2013""	PubMed""	citation""	PMID:23633489 | PMCID:PMC3740971""	pubmed""	23633489""	create date:2013/05/02 | first author:Ara T""	;;
EMDR therapy modulates the default mode network in a subsyndromal, traumatized bipolar patient.,"/pubmed/23548794","Landin-Romero R, Novo P, Vicens V, McKenna PJ, Santed A, Pomarol-Clotet E, Salgado-Pineda P, Shapiro F, Amann BL.","Neuropsychobiology. 2013;"67(3):181-4. doi: 10.1159/000346654. Epub 2013 Mar 16.""	Neuropsychobiology. 2013""	PubMed""	citation""	PMID:23548794""	pubmed""	23548794""	create date:2013/04/04 | first author:Landin-Romero R""	;;
Using neurobiological measures to predict and assess treatment outcome of psychotherapy in posttraumatic stress disorder: systematic review.,"/pubmed/23548778","Zantvoord JB, Diehle J, Lindauer RJ.","Psychother Psychosom. 2013;"82(3):142-51. doi: 10.1159/000343258. Epub 2013 Mar 21. Review.""	Psychother Psychosom. 2013""	PubMed""	citation""	PMID:23548778""	pubmed""	23548778""	create date:2013/04/04 | first author:Zantvoord JB""	;;
An update on the efficacy of cognitive-behavioral therapy, cognitive therapy, and exposure therapy for posttraumatic stress disorder.,"/pubmed/24922986","Mello PG, Silva GR, Donat JC, Kristensen CH.","Int J Psychiatry Med. 2013;"46(4):339-57. Review.""	Int J Psychiatry Med. 2013""	PubMed""	citation""	PMID:24922986""	pubmed""	24922986""	create date:2013/01/01 | first author:Mello PG""	;;
A meta-analysis of the contribution of eye movements in processing emotional memories.,"/pubmed/23266601","Lee CW, Cuijpers P.","J Behav Ther Exp Psychiatry. 2013 Jun;"44(2):231-9. doi: 10.1016/j.jbtep.2012.11.001. Epub 2012 Nov 20. Review.""	J Behav Ther Exp Psychiatry. 2013""	PubMed""	citation""	PMID:23266601""	pubmed""	23266601""	create date:2012/12/26 | first author:Lee CW""	;;
Psychological therapies for the treatment of post-traumatic stress disorder in children and adolescents.,"/pubmed/23235632","Gillies D, Taylor F, Gray C, O'Brien L, D'Abrew N.","Cochrane Database Syst Rev. 2012 Dec 12;"12:CD006726. doi: 10.1002/14651858.CD006726.pub2. Review.""	Cochrane Database Syst Rev. 2012""	PubMed""	citation""	PMID:23235632""	pubmed""	23235632""	create date:2012/12/14 | first author:Gillies D""	;;
Bilateral saccadic eye movements and tactile stimulation, but not auditory stimulation, enhance memory retrieval.,"/pubmed/23174428","Nieuwenhuis S, Elzinga BM, Ras PH, Berends F, Duijs P, Samara Z, Slagter HA.","Brain Cogn. 2013 Feb;"81(1):52-6. doi: 10.1016/j.bandc.2012.10.003. Epub 2012 Nov 20.""	Brain Cogn. 2013""	PubMed""	citation""	PMID:23174428""	pubmed""	23174428""	create date:2012/11/24 | first author:Nieuwenhuis S""	;;
Neurobiological correlates of EMDR monitoring - an EEG study.,"/pubmed/23049852","Pagani M, Di Lorenzo G, Verardo AR, Nicolais G, Monaco L, Lauretti G, Russo R, Niolu C, Ammaniti M, Fernandez I, Siracusano A.","PLoS One. 2012;"7(9):e45753. doi: 10.1371/journal.pone.0045753. Epub 2012 Sep 26.""	PLoS One. 2012""	PubMed""	citation""	PMID:23049852 | PMCID:PMC3458957""	pubmed""	23049852""	create date:2012/10/11 | first author:Pagani M""	;;
EMDR in Competition with Fate: A Case Study in a Chinese Woman with Multiple Traumas.,"/pubmed/22937416","Poon MW.","Case Rep Psychiatry. 2012;"2012:827187. doi: 10.1155/2012/827187. Epub 2012 Jan 26.""	Case Rep Psychiatry. 2012""	PubMed""	citation""	PMID:22937416 | PMCID:PMC3420375""	pubmed""	22937416""	create date:2012/09/01 | first author:Poon MW""	;;
Extracellular matrix proteins modulate antimigratory and apoptotic effects of Doxorubicin.,"/pubmed/22811904","Said G, Guilbert M, Morjani H, Garnotel R, Jeannesson P, El Btaouri H.","Chemother Res Pract. 2012;"2012:268681. doi: 10.1155/2012/268681. Epub 2012 Jul 1.""	Chemother Res Pract. 2012""	PubMed""	citation""	PMID:22811904 | PMCID:PMC3395309""	pubmed""	22811904""	create date:2012/07/20 | first author:Said G""	;;
On EMDR: eye movements during retrieval reduce subjective vividness and objective memory accessibility during future recall.,"/pubmed/22765837","van den Hout MA, Bartelski N, Engelhard IM.","Cogn Emot. 2013;"27(1):177-83. doi: 10.1080/02699931.2012.691087. Epub 2012 Jul 6.""	Cogn Emot. 2013""	PubMed""	citation""	PMID:22765837""	pubmed""	22765837""	create date:2012/07/07 | first author:van den Hout MA""	;;
Treatment of PTSD in people with severe intellectual disabilities: a case series.,"/pubmed/22582854","Mevissen L, Lievegoed R, Seubert A, De Jongh A.","Dev Neurorehabil. 2012;"15(3):223-32. doi: 10.3109/17518423.2011.654283.""	Dev Neurorehabil. 2012""	PubMed""	citation""	PMID:22582854""	pubmed""	22582854""	create date:2012/05/16 | first author:Mevissen L""	;;
Tones inferior to eye movements in the EMDR treatment of PTSD.,"/pubmed/22440458","van den Hout MA, Rijkeboer MM, Engelhard IM, Klugkist I, Hornsveld H, Toffolo MJ, Cath DC.","Behav Res Ther. 2012 May;"50(5):275-9. doi: 10.1016/j.brat.2012.02.001. Epub 2012 Feb 19.""	Behav Res Ther. 2012""	PubMed""	citation""	PMID:22440458""	pubmed""	22440458""	create date:2012/03/24 | first author:van den Hout MA""	;;
The patient observer: eye-movement desensitization and reprocessing for the treatment of posttraumatic stress following childbirth.,"/pubmed/22369608","Stramrood CA, van der Velde J, Doornbos B, Marieke Paarlberg K, Weijmar Schultz WC, van Pampus MG.","Birth. 2012 Mar;"39(1):70-6. doi: 10.1111/j.1523-536X.2011.00517.x. Epub 2011 Dec 19.""	Birth. 2012""	PubMed""	citation""	PMID:22369608""	pubmed""	22369608""	create date:2012/03/01 | first author:Stramrood CA""	;;
Reduced intrusion development after post-trauma imagery rescripting; an experimental study.,"/pubmed/22178473","Hagenaars MA, Arntz A.","J Behav Ther Exp Psychiatry. 2012 Jun;"43(2):808-14. doi: 10.1016/j.jbtep.2011.09.005. Epub 2011 Sep 21.""	J Behav Ther Exp Psychiatry. 2012""	PubMed""	citation""	PMID:22178473""	pubmed""	22178473""	create date:2011/12/20 | first author:Hagenaars MA""	;;
Interventions to improve work outcomes in work-related PTSD: a systematic review.,"/pubmed/22040066","Stergiopoulos E, Cimo A, Cheng C, Bonato S, Dewa CS.","BMC Public Health. 2011 Oct 31;"11:838. doi: 10.1186/1471-2458-11-838. Review.""	BMC Public Health. 2011""	PubMed""	citation""	PMID:22040066 | PMCID:PMC3219578""	pubmed""	22040066""	create date:2011/11/02 | first author:Stergiopoulos E""	;;
EMDR and mindfulness. Eye movements and attentional breathing tax working memory and reduce vividness and emotionality of aversive ideation.,"/pubmed/21570931","van den Hout MA, Engelhard IM, Beetsma D, Slofstra C, Hornsveld H, Houtveen J, Leer A.","J Behav Ther Exp Psychiatry. 2011 Dec;"42(4):423-31. doi: 10.1016/j.jbtep.2011.03.004. Epub 2011 Apr 12.""	J Behav Ther Exp Psychiatry. 2011""	PubMed""	citation""	PMID:21570931""	pubmed""	21570931""	create date:2011/05/17 | first author:van den Hout MA""	;;
Do Horizontal Saccadic Eye Movements Increase Interhemispheric Coherence? Investigation of a Hypothesized Neural Mechanism Underlying EMDR.,"/pubmed/21556274","Samara Z, Elzinga BM, Slagter HA, Nieuwenhuis S.","Front Psychiatry. 2011 Mar 9;"2:4. doi: 10.3389/fpsyt.2011.00004. eCollection 2011.""	Front Psychiatry. 2011""	PubMed""	citation""	PMID:21556274 | PMCID:PMC3089996""	pubmed""	21556274""	create date:2011/05/11 | first author:Samara Z""	;;
EMDR: eye movements superior to beeps in taxing working memory and reducing vividness of recollections.,"/pubmed/21147478","van den Hout MA, Engelhard IM, Rijkeboer MM, Koekebakker J, Hornsveld H, Leer A, Toffolo MB, Akse N.","Behav Res Ther. 2011 Feb;"49(2):92-8. doi: 10.1016/j.brat.2010.11.003. Epub 2010 Nov 22.""	Behav Res Ther. 2011""	PubMed""	citation""	PMID:21147478""	pubmed""	21147478""	create date:2010/12/15 | first author:van den Hout MA""	;;
Best practice guide for the treatment of nightmare disorder in adults.,"/pubmed/20726290","Aurora RN, Zak RS, Auerbach SH, Casey KR, Chowdhuri S, Karippot A, Maganti RK, Ramar K, Kristo DA, Bista SR, Lamm CI, Morgenthaler TI; Standards of Practice Committee.;" American Academy of Sleep Medicine..""	J Clin Sleep Med. 2010 Aug 15";"6(4):389-401.""	J Clin Sleep Med. 2010""	PubMed""	citation""	PMID:20726290 | PMCID:PMC2919672""	pubmed""	20726290""	create date:2010/08/24 | first author:Aurora RN""
The efficacy and psychophysiological correlates of dual-attention tasks in eye movement desensitization and reprocessing (EMDR).,"/pubmed/20709492","Schubert SJ, Lee CW, Drummond PD.","J Anxiety Disord. 2011 Jan;"25(1):1-11. doi: 10.1016/j.janxdis.2010.06.024. Epub 2010 Aug 14.""	J Anxiety Disord. 2011""	PubMed""	citation""	PMID:20709492""	pubmed""	20709492""	create date:2010/08/17 | first author:Schubert SJ""	;;
Management of post traumatic stress disorder after childbirth: a review.,"/pubmed/20653342","Lapp LK, Agbokou C, Peretti CS, Ferreri F.","J Psychosom Obstet Gynaecol. 2010 Sep;"31(3):113-22. doi: 10.3109/0167482X.2010.503330. Review.""	J Psychosom Obstet Gynaecol. 2010""	PubMed""	citation""	PMID:20653342""	pubmed""	20653342""	create date:2010/07/27 | first author:Lapp LK""	;;
Cortisol Response Following Exposure Treatment for PTSD in Rape Victims.,"/pubmed/20526437","Gerardi M, Rothbaum BO, Astin MC, Kelley M.","J Aggress Maltreat Trauma. 2010 Jun 1;"19(4):349-356.""	J Aggress Maltreat Trauma. 2010""	PubMed""	citation""	PMID:20526437 | PMCID:PMC2880549""	pubmed""	20526437""	create date:2010/06/08 | first author:Gerardi M""	;;
EMDR effects on pursuit eye movements.,"/pubmed/20505828","Kapoula Z, Yang Q, Bonnet A, Bourtoire P, Sandretto J.","PLoS One. 2010 May 21;"5(5):e10762. doi: 10.1371/journal.pone.0010762.""	PLoS One. 2010""	PubMed""	citation""	PMID:20505828 | PMCID:PMC2874012""	pubmed""	20505828""	create date:2010/05/28 | first author:Kapoula Z""	;;
Effect of the EMDR psychotherapeutic approach on emotional cognitive processing in patients with depression.,"/pubmed/20480706","Rosas Uribe ME, LÃ³pez RamÃ­rez EO, Jarero Mena I.","Span J Psychol. 2010 May;"13(1):396-405.""	Span J Psychol. 2010""	PubMed""	citation""	PMID:20480706""	pubmed""	20480706""	create date:2010/05/20 | first author:Rosas Uribe ME""	;;
PTSD and its treatment in people with intellectual disabilities: a review of the literature.,"/pubmed/20056303","Mevissen L, de Jongh A.","Clin Psychol Rev. 2010 Apr;"30(3):308-16. doi: 10.1016/j.cpr.2009.12.005. Epub 2009 Dec 13. Review.""	Clin Psychol Rev. 2010""	PubMed""	citation""	PMID:20056303""	pubmed""	20056303""	create date:2010/01/09 | first author:Mevissen L""	;;
The impact of taxing working memory on negative and positive memories.,"/pubmed/22893797","Engelhard IM, van Uijen SL, van den Hout MA.","Eur J Psychotraumatol. 2010;"1. doi: 10.3402/ejpt.v1i0.5623. Epub 2010 Dec 6.""	Eur J Psychotraumatol. 2010""	PubMed""	citation""	PMID:22893797 | PMCID:PMC3402003""	pubmed""	22893797""	create date:2010/01/01 | first author:Engelhard IM""	;;
Association and gene-gene interaction of SLC6A4 and ITGB3 in autism.,"/pubmed/19588468","Ma DQ, Rabionet R, Konidari I, Jaworski J, Cukier HN, Wright HH, Abramson RK, Gilbert JR, Cuccaro ML, Pericak-Vance MA, Martin ER.","Am J Med Genet B Neuropsychiatr Genet. 2010 Mar 5;"153B(2):477-483. doi: 10.1002/ajmg.b.31003.""	Am J Med Genet B Neuropsychiatr Genet. 2010""	PubMed""	citation""	PMID:19588468 | PMCID:PMC3735126""	pubmed""	19588468""	create date:2009/07/10 | first author:Ma DQ""	;;
Reducing acute stress in a 16-year old using trauma-focused cognitive behaviour therapy and eye movement desensitization and reprocessing.,"/pubmed/19466626","Bronner MB, Beer R, Jozine van Zelm van Eldik M, Grootenhuis MA, Last BF.","Dev Neurorehabil. 2009 Jun;"12(3):170-4. doi: 10.1080/17518420902858975.""	Dev Neurorehabil. 2009""	PubMed""	citation""	PMID:19466626""	pubmed""	19466626""	create date:2009/05/26 | first author:Bronner MB""	;;
Comparative Case Study of Diffusion of Eye Movement Desensitization and Reprocessing in Two Clinical Settings: Empirically Supported Treatment Status Is Not Enough.,"/pubmed/25360060","Cook JM, Biyanova T, Coyne JC.","Prof Psychol Res Pr. 2009;"40(5):518-524.""	Prof Psychol Res Pr. 2009""	PubMed""	citation""	PMID:25360060 | PMCID:PMC4211075""	pubmed""	25360060""	create date:2009/01/01 | first author:Cook JM""	;;
A randomized experimental test of the efficacy of EMDR treatment on negative body image in eating disorder inpatients.,"/pubmed/18821365","Bloomgarden A, Calogero RM.","Eat Disord. 2008 Oct-Dec;"16(5):418-27. doi: 10.1080/10640260802370598.""	Eat Disord. 2008""	PubMed""	citation""	PMID:18821365""	pubmed""	18821365""	create date:2008/09/30 | first author:Bloomgarden A""	;;
Eye movement desensitization and reprocessing (EMDR) in the treatment of war veterans.,"/pubmed/18612994","Silver SM, Rogers S, Russell M.","J Clin Psychol. 2008 Aug;"64(8):947-57. doi: 10.1002/jclp.20510.""	J Clin Psychol. 2008""	PubMed""	citation""	PMID:18612994""	pubmed""	18612994""	create date:2008/07/10 | first author:Silver SM""	;;
Alterations in autonomic tone during trauma exposure using eye movement desensitization and reprocessing (EMDR)--results of a preliminary investigation.,"/pubmed/18314305","Sack M, Lempa W, Steinmetz A, Lamprecht F, Hofmann A.","J Anxiety Disord. 2008 Oct;"22(7):1264-71. doi: 10.1016/j.janxdis.2008.01.007. Epub 2008 Jan 18.""	J Anxiety Disord. 2008""	PubMed""	citation""	PMID:18314305""	pubmed""	18314305""	create date:2008/03/04 | first author:Sack M""	;;
Eye movement desensitization and reprocessing for adolescent depression.,"/pubmed/20046410","Bae H, Kim D, Park YC.","Psychiatry Investig. 2008 Mar;"5(1):60-5. doi: 10.4306/pi.2008.5.1.60. Epub 2008 Mar 31.""	Psychiatry Investig. 2008""	PubMed""	citation""	PMID:20046410 | PMCID:PMC2796093""	pubmed""	20046410""	create date:2008/03/01 | first author:Bae H""	;;
EMDR in the treatment of chronic phantom limb pain.,"/pubmed/18254770","Schneider J, Hofmann A, Rost C, Shapiro F.","Pain Med. 2008 Jan-Feb;"9(1):76-82. doi: 10.1111/j.1526-4637.2007.00299.x.""	Pain Med. 2008""	PubMed""	citation""	PMID:18254770""	pubmed""	18254770""	create date:2008/02/08 | first author:Schneider J""	;;
Effect of bilateral eye movements on frontal interhemispheric gamma EEG coherence: implications for EMDR therapy.,"/pubmed/17984782","Propper RE, Pierce J, Geisler MW, Christman SD, Bellorado N.","J Nerv Ment Dis. 2007 Sep;"195(9):785-8.""	J Nerv Ment Dis. 2007""	PubMed""	citation""	PMID:17984782""	pubmed""	17984782""	create date:2007/11/07 | first author:Propper RE""	;;
Effects of eye movement versus therapist instructions on the processing of distressing memories.,"/pubmed/17890048","Lee CW, Drummond PD.","J Anxiety Disord. 2008 Jun;"22(5):801-8. Epub 2007 Aug 22.""	J Anxiety Disord. 2008""	PubMed""	citation""	PMID:17890048""	pubmed""	17890048""	create date:2007/09/25 | first author:Lee CW""	;;
The psychological impact of aggression on nursing staff.,"/pubmed/17851336","Bonner G, McLaughlin S.","Br J Nurs. 2007 Jul 12-25;"16(13):810-4. Review.""	Br J Nurs. 2007""	PubMed""	citation""	PMID:17851336""	pubmed""	17851336""	create date:2007/09/14 | first author:Bonner G""	;;
Rapid eye movements for acute stress disorder using video conference communication.,"/pubmed/17848114","Todder D, Kaplan Z.","Telemed J E Health. 2007 Aug;"13(4):461-3.""	Telemed J E Health. 2007""	PubMed""	citation""	PMID:17848114""	pubmed""	17848114""	create date:2007/09/13 | first author:Todder D""	;;
Applying EMDR on children with PTSD.,"/pubmed/17846813","Ahmad A, Sundelin-Wahlsten V.","Eur Child Adolesc Psychiatry. 2008 Apr;"17(3):127-32.""	Eur Child Adolesc Psychiatry. 2008""	PubMed""	citation""	PMID:17846813""	pubmed""	17846813""	create date:2007/09/12 | first author:Ahmad A""	;;
Effects of EMDR psychotherapy on 99mTc-HMPAO distribution in occupation-related post-traumatic stress disorder.,"/pubmed/17728604","Pagani M, HÃ¶gberg G, Salmaso D, Nardo D, Sundin O, Jonsson C, Soares J, Aberg-Wistedt A, Jacobsson H, Larsson SA, HÃ¤llstrÃ¶m T.","Nucl Med Commun. 2007 Oct;"28(10):757-65.""	Nucl Med Commun. 2007""	PubMed""	citation""	PMID:17728604""	pubmed""	17728604""	create date:2007/08/31 | first author:Pagani M""	;;
Psychological treatment of post-traumatic stress disorder (PTSD).,"/pubmed/17636720","Bisson J, Andrew M.","Cochrane Database Syst Rev. 2007 Jul 18;(3):CD003388. Review. Update in: Cochrane Database Syst Rev. 2013;"12:CD003388. ""	Cochrane Database Syst Rev. 2007""	PubMed""	citation""	PMID:17636720""	pubmed""	17636720""	create date:2007/07/20 | first author:Bisson J""	;
Physiological correlates of eye movement desensitization and reprocessing.,"/pubmed/17604948","Elofsson UO, von SchÃ¨ele B, Theorell T, SÃ¶ndergaard HP.","J Anxiety Disord. 2008 May;"22(4):622-34. Epub 2007 Jun 3.""	J Anxiety Disord. 2008""	PubMed""	citation""	PMID:17604948""	pubmed""	17604948""	create date:2007/07/03 | first author:Elofsson UO""	;;
Long-term course of post-traumatic stress disorder (PTSD) in German soldiers: effects of inpatient eye movement desensitization and reprocessing therapy and specific trauma characteristics in patients with non-combat-related PTSD.,"/pubmed/17521089","Zimmermann P, Biesold KH, Barre K, Lanczik M.","Mil Med. 2007 May;"172(5):456-60.""	Mil Med. 2007""	PubMed""	citation""	PMID:17521089""	pubmed""	17521089""	create date:2007/05/25 | first author:Zimmermann P""	;;
A randomized clinical trial of eye movement desensitization and reprocessing (EMDR), fluoxetine, and pill placebo in the treatment of posttraumatic stress disorder: treatment effects and long-term maintenance.,"/pubmed/17284128","van der Kolk BA, Spinazzola J, Blaustein ME, Hopper JW, Hopper EK, Korn DL, Simpson WB.","J Clin Psychiatry. 2007 Jan;"68(1):37-46.""	J Clin Psychiatry. 2007""	PubMed""	citation""	PMID:17284128""	pubmed""	17284128""	create date:2007/02/08 | first author:van der Kolk BA""	;;
A pilot study of eye movement desensitisation and reprocessing treatment (EMDR) for post-traumatic stress after childbirth.,"/pubmed/17223232","SandstrÃ¶m M, Wiberg B, Wikman M, Willman AK, HÃ¶gberg U.","Midwifery. 2008 Mar;"24(1):62-73. Epub 2007 Jan 12.""	Midwifery. 2008""	PubMed""	citation""	PMID:17223232""	pubmed""	17223232""	create date:2007/01/16 | first author:SandstrÃ¶m M""	;;
Eye movement desensitization and reprocessing for posttraumatic stress disorder: a pilot blinded, randomized study of stimulation type.,"/pubmed/16899965","Servan-Schreiber D, Schooler J, Dew MA, Carter C, Bartone P.","Psychother Psychosom. 2006;"75(5):290-7.""	Psychother Psychosom. 2006""	PubMed""	citation""	PMID:16899965""	pubmed""	16899965""	create date:2006/08/11 | first author:Servan-Schreiber D""	;;
An analysis paradigm for investigating multi-locus effects in complex disease: examination of three GABA receptor subunit genes on 15q11-q13 as risk factors for autistic disorder.,"/pubmed/16674551","Ashley-Koch AE, Mei H, Jaworski J, Ma DQ, Ritchie MD, Menold MM, Delong GR, Abramson RK, Wright HH, Hussman JP, Cuccaro ML, Gilbert JR, Martin ER, Pericak-Vance MA.","Ann Hum Genet. 2006 May;"70(Pt 3…	Ann Hum Genet. 2006""	PubMed""	citation""	PMID:16674551""	pubmed""	16674551""	create date:2006/05/06 | first author:Ashley-Koch AE""	;;
Effects of three PTSD treatments on anger and guilt: exposure therapy, eye movement desensitization and reprocessing, and relaxation training.,"/pubmed/16568469","Stapleton JA, Taylor S, Asmundson GJ.","J Trauma Stress. 2006 Feb;"19(1):19-28.""	J Trauma Stress. 2006""	PubMed""	citation""	PMID:16568469""	pubmed""	16568469""	create date:2006/03/29 | first author:Stapleton JA""	;;
Extension of multifactor dimensionality reduction for identifying multilocus effects in the GAW14 simulated data.,"/pubmed/16451605","Mei H, Ma D, Ashley-Koch A, Martin ER.","BMC Genet. 2005 Dec 30;"6 Suppl 1:S145.""	BMC Genet. 2005""	PubMed""	citation""	PMID:16451605 | PMCID:PMC1866790""	pubmed""	16451605""	create date:2006/02/03 | first author:Mei H""	;;
High-resolution brain SPECT imaging and eye movement desensitization and reprocessing in police officers with PTSD.,"/pubmed/16387993","Lansing K, Amen DG, Hanks C, Rudy L.","J Neuropsychiatry Clin Neurosci. 2005 Fall;"17(4):526-32.""	J Neuropsychiatry Clin Neurosci. 2005""	PubMed""	citation""	PMID:16387993""	pubmed""	16387993""	create date:2006/01/03 | first author:Lansing K""	;;
Identification of significant association and gene-gene interaction of GABA receptor subunit genes in autism.,"/pubmed/16080114","Ma DQ, Whitehead PL, Menold MM, Martin ER, Ashley-Koch AE, Mei H, Ritchie MD, Delong GR, Abramson RK, Wright HH, Cuccaro ML, Hussman JP, Gilbert JR, Pericak-Vance MA.","Am J Hum Genet. 2005 Sep;"77(3):377-88. Epub 2005 Jul 15.""	Am J Hum Genet. 2005""	PubMed""	citation""	PMID:16080114 | PMCID:PMC1226204""	pubmed""	16080114""	create date:2005/08/05 | first author:Ma DQ""	;;
Power Therapies and possible threats to the science of psychology and psychiatry.,"/pubmed/15943644","Devilly GJ.","Aust N Z J Psychiatry. 2005 Jun;"39(6):437-45.""	Aust N Z J Psychiatry. 2005""	PubMed""	citation""	PMID:15943644""	pubmed""	15943644""	create date:2005/06/10 | first author:Devilly GJ""	;;
The most important things learned about violence and trauma in the past 20 years.,"/pubmed/15618568","Carlson BE.","J Interpers Violence. 2005 Jan;"20(1):119-26.""	J Interpers Violence. 2005""	PubMed""	citation""	PMID:15618568""	pubmed""	15618568""	create date:2004/12/25 | first author:Carlson BE""	;;
The biology of trauma: implications for treatment.,"/pubmed/15618561","Solomon EP, Heide KM.","J Interpers Violence. 2005 Jan;"20(1):51-60. Review.""	J Interpers Violence. 2005""	PubMed""	citation""	PMID:15618561""	pubmed""	15618561""	create date:2004/12/25 | first author:Solomon EP""	;;
EMDR: implications of the use of reprocessing therapy in nursing practice.,"/pubmed/15515291","McCabe S.","Perspect Psychiatr Care. 2004 Jul-Sep;"40(3):104-13.""	Perspect Psychiatr Care. 2004""	PubMed""	citation""	PMID:15515291""	pubmed""	15515291""	create date:2004/11/02 | first author:McCabe S""	;;
Psychotherapy as assisted homeostasis: activation of emotional processing mediated by the anterior cingulate cortex.,"/pubmed/15504563","Corrigan FM.","Med Hypotheses. 2004;"63(6):968-73.""	Med Hypotheses. 2004""	PubMed""	citation""	PMID:15504563""	pubmed""	15504563""	create date:2004/10/27 | first author:Corrigan FM""	;;
Assessing the long-term effects of EMDR: results from an 18-month follow-up study with adult female survivors of CSA.,"/pubmed/15353377","Edmond T, Rubin A.","J Child Sex Abus. 2004;"13(1):69-86.""	J Child Sex Abus. 2004""	PubMed""	citation""	PMID:15353377""	pubmed""	15353377""	create date:2004/09/09 | first author:Edmond T""	;;
Psychological treatment of three urban fire fighters with post-traumatic stress disorder using eye movement desensitisation reprocessing (EMDR) therapy.,"/pubmed/15279860","Kitchiner NJ.","Complement Ther Nurs Midwifery. 2004 Aug;"10(3):186-93.""	Complement Ther Nurs Midwifery. 2004""	PubMed""	citation""	PMID:15279860""	pubmed""	15279860""	create date:2004/07/29 | first author:Kitchiner NJ""	;;
Ephedra alkaloids and brief relapse in EMDR-treated obsessive compulsive disorder.,"/pubmed/15233717","Corrigan FM, Jennett J.","Acta Psychiatr Scand. 2004 Aug;110(2):158;" author reply 159. No abstract available. ""	Acta Psychiatr Scand. 2004""	PubMed""	citation""	PMID:15233717""	pubmed""	15233717""	create date:2004/07/06 | first author:Corrigan FM""	;
Treatment of traumatized refugee children with Eye Movement Desensitization and Reprocessing in a psychodynamic context.,"/pubmed/15204206","Oras R, de Ezpeleta SC, Ahmad A.","Nord J Psychiatry. 2004;"58(3):199-203.""	Nord J Psychiatry. 2004""	PubMed""	citation""	PMID:15204206""	pubmed""	15204206""	create date:2004/06/19 | first author:Oras R""	;;
Horizontal rhythmical eye movements consistently diminish the arousal provoked by auditory stimuli.,"/pubmed/14565894","Barrowcliff AL, Gray NS, MacCulloch S, Freeman TC, MacCulloch MJ.","Br J Clin Psychol. 2003 Sep;"42(Pt 3):289-302.""	Br J Clin Psychol. 2003""	PubMed""	citation""	PMID:14565894""	pubmed""	14565894""	create date:2003/10/21 | first author:Barrowcliff AL""	;;
Specific and nonspecific treatment factors in the experimental analysis of behavioral treatment efficacy.,"/pubmed/12841588","Lohr JM, DeMaio C, McGlynn FD.","Behav Modif. 2003 Jul;"27(3):322-68.""	Behav Modif. 2003""	PubMed""	citation""	PMID:12841588""	pubmed""	12841588""	create date:2003/07/05 | first author:Lohr JM""	;;
Bilateral eye movements enhance the retrieval of episodic memories.,"/pubmed/12803427","Christman SD, Garvey KJ, Propper RE, Phaneuf KA.","Neuropsychology. 2003 Apr;"17(2):221-9.""	Neuropsychology. 2003""	PubMed""	citation""	PMID:12803427""	pubmed""	12803427""	create date:2003/06/14 | first author:Christman SD""	;;
Comparative efficacy, speed, and adverse effects of three PTSD treatments: exposure therapy, EMDR, and relaxation training.,"/pubmed/12699027","Taylor S, Thordarson DS, Maxfield L, Fedoroff IC, Lovell K, Ogrodniczuk J.","J Consult Clin Psychol. 2003 Apr;"71(2):330-8.""	J Consult Clin Psychol. 2003""	PubMed""	citation""	PMID:12699027""	pubmed""	12699027""	create date:2003/04/18 | first author:Taylor S""	;;
Efficacy of Eye Movement Desensitization in the treatment of cognitive intrusions related to a past stressful event.,"/pubmed/12214813","Lytle RA, Hazlett-Stevens H, Borkovec TD.","J Anxiety Disord. 2002;"16(3):273-88.""	J Anxiety Disord. 2002""	PubMed""	citation""	PMID:12214813""	pubmed""	12214813""	create date:2002/09/07 | first author:Lytle RA""	;;
Managing acute stress response to major trauma.,"/pubmed/12126592","Watson PJ, Friedman MJ, Ruzek JI, Norris F.","Curr Psychiatry Rep. 2002 Aug;"4(4):247-53. Review.""	Curr Psychiatry Rep. 2002""	PubMed""	citation""	PMID:12126592""	pubmed""	12126592""	create date:2002/07/20 | first author:Watson PJ""	;;
A critical evaluation of current views regarding eye movement desensitization and reprocessing (EMDR): clarifying points of confusion.,"/pubmed/11748598","Perkins BR, Rouanzoin CC.","J Clin Psychol. 2002 Jan;"58(1):77-97.""	J Clin Psychol. 2002""	PubMed""	citation""	PMID:11748598""	pubmed""	11748598""	create date:2001/12/19 | first author:Perkins BR""	;;
EMDR: a putative neurobiological mechanism of action.,"/pubmed/11748597","Stickgold R.","J Clin Psychol. 2002 Jan;"58(1):61-75. Review.""	J Clin Psychol. 2002""	PubMed""	citation""	PMID:11748597""	pubmed""	11748597""	create date:2001/12/19 | first author:Stickgold R""	;;
Is EMDR an exposure therapy? A review of trauma protocols.,"/pubmed/11748596","Rogers S, Silver SM.","J Clin Psychol. 2002 Jan;"58(1):43-59. Review.""	J Clin Psychol. 2002""	PubMed""	citation""	PMID:11748596""	pubmed""	11748596""	create date:2001/12/19 | first author:Rogers S""	;;
The relationship between efficacy and methodology in studies investigating EMDR treatment of PTSD.,"/pubmed/11748595","Maxfield L, Hyer L.","J Clin Psychol. 2002 Jan;"58(1):23-41.""	J Clin Psychol. 2002""	PubMed""	citation""	PMID:11748595""	pubmed""	11748595""	create date:2001/12/19 | first author:Maxfield L""	;;
EMDR for panic disorder with agoraphobia: comparison with waiting list and credible attention-placebo control conditions.,"/pubmed/11142547","Goldstein AJ, de Beurs E, Chambless DL, Wilson KA.","J Consult Clin Psychol. 2000 Dec;"68(6):947-56.""	J Consult Clin Psychol. 2000""	PubMed""	citation""	PMID:11142547""	pubmed""	11142547""	create date:2001/01/06 | first author:Goldstein AJ""	;;
The relative effectiveness of EMDR versus relaxation training with battered women prisoners.,"/pubmed/11036736","Colosetti SD, Thyer BA.","Behav Modif. 2000 Oct;"24(5):719-39.""	Behav Modif. 2000""	PubMed""	citation""	PMID:11036736""	pubmed""	11036736""	create date:2000/10/19 | first author:Colosetti SD""	;;
Posttraumatic stress disorder in patients with burn injuries.,"/pubmed/10501332","Yu BH, Dimsdale JE.","J Burn Care Rehabil. 1999 Sep-Oct;20(5):426-33;" discussion 422-5. Review.""	J Burn Care Rehabil. 1999""	PubMed""	citation""	PMID:10501332""	pubmed""	10501332""	create date:1999/09/29 | first author:Yu BH""	;
Eye Movement Desensitization and Reprocessing: an analysis of specific versus nonspecific treatment factors.,"/pubmed/10225508","Lohr JM, Lilienfeld SO, Tolin DF, Herbert JD.","J Anxiety Disord. 1999 Jan-Apr;"13(1-2):185-207. Review.""	J Anxiety Disord. 1999""	PubMed""	citation""	PMID:10225508""	pubmed""	10225508""	create date:1999/05/04 | first author:Lohr JM""	;;
The contributions of eye movements to the efficacy of brief exposure treatment for reducing fear of public speaking.,"/pubmed/10225503","Carrigan MH, Levis DJ.","J Anxiety Disord. 1999 Jan-Apr;"13(1-2):101-18.""	J Anxiety Disord. 1999""	PubMed""	citation""	PMID:10225503""	pubmed""	10225503""	create date:1999/05/04 | first author:Carrigan MH""	;;
Eye Movement Desensitization and Reprocessing (EMDR) and the anxiety disorders: clinical and research implications of an integrated psychotherapy treatment.,"/pubmed/10225500","Shapiro F.","J Anxiety Disord. 1999 Jan-Apr;13(1-2):35-67. Review. Erratum in: J Anxiety Disord 1999 Nov-Dec;"13(6):621. ""	J Anxiety Disord. 1999""	PubMed""	citation""	PMID:10225500""	pubmed""	10225500""	create date:1999/05/04 | first author:Shapiro F""	;
Treating phobic children: effects of EMDR versus exposure.,"/pubmed/9489274","Muris P, Merckelbach H, Holdrinet I, Sijsenaar M.","J Consult Clin Psychol. 1998 Feb;"66(1):193-8.""	J Consult Clin Psychol. 1998""	PubMed""	citation""	PMID:9489274""	pubmed""	9489274""	create date:1998/03/07 | first author:Muris P""	;;
Brief psychological intervention with traumatized young women: the efficacy of eye movement desensitization and reprocessing.,"/pubmed/9479674","Scheck MM, Schaeffer JA, Gillette C.","J Trauma Stress. 1998 Jan;"11(1):25-44.""	J Trauma Stress. 1998""	PubMed""	citation""	PMID:9479674""	pubmed""	9479674""	create date:1998/02/28 | first author:Scheck MM""	;;
Eye movement desensitization and reprocessing (EDMR) treatment for combat-related posttraumatic stress disorder.,"/pubmed/9479673","Carlson JG, Chemtob CM, Rusnak K, Hedlund NL, Muraoka MY.","J Trauma Stress. 1998 Jan;"11(1):3-24.""	J Trauma Stress. 1998""	PubMed""	citation""	PMID:9479673""	pubmed""	9479673""	create date:1998/02/28 | first author:Carlson JG""	;;
Eye movement desensitization and reprocessing in eating disorders: caution against premature acceptance.,"/pubmed/9429913","Hudson JI, Chase EA, Pope HG Jr.","Int J Eat Disord. 1998 Jan;"23(1):1-5. Review.""	Int J Eat Disord. 1998""	PubMed""	citation""	PMID:9429913""	pubmed""	9429913""	create date:1998/01/16 | first author:Hudson JI""	;;
Fifteen-month follow-up of eye movement desensitization and reprocessing (EMDR) treatment for posttraumatic stress disorder and psychological trauma.,"/pubmed/9420367","Wilson SA, Becker LA, Tinker RH.","J Consult Clin Psychol. 1997 Dec;"65(6):1047-56.""	J Consult Clin Psychol. 1997""	PubMed""	citation""	PMID:9420367""	pubmed""	9420367""	create date:1998/01/08 | first author:Wilson SA""	;;
Eye movement desensitisation and reprocessing versus exposure in vivo. A single-session crossover study of spider-phobic children.,"/pubmed/9328502","Muris P, Merckelbach H, Van Haaften H, Mayer B.","Br J Psychiatry. 1997 Jul;"171:82-6.""	Br J Psychiatry. 1997""	PubMed""	citation""	PMID:9328502""	pubmed""	9328502""	create date:1997/07/01 | first author:Muris P""	;;
Eye movement desensitization and reprocessing: effectiveness and autonomic correlates.,"/pubmed/8959423","Wilson DL, Silver SM, Covi WG, Foster S.","J Behav Ther Exp Psychiatry. 1996 Sep;"27(3):219-29.""	J Behav Ther Exp Psychiatry. 1996""	PubMed""	citation""	PMID:8959423""	pubmed""	8959423""	create date:1996/09/01 | first author:Wilson DL""	;;
Eye movement desensitization and reprocessing in the treatment of test anxiety: a study of the effects of expectancy and eye movement.,"/pubmed/8675720","Gosselin P, Matthews WJ.","J Behav Ther Exp Psychiatry. 1995 Dec;"26(4):331-7.""	J Behav Ther Exp Psychiatry. 1995""	PubMed""	citation""	PMID:8675720""	pubmed""	8675720""	create date:1995/12/01 | first author:Gosselin P""	;;
The empirical status of the clinical application of eye movement desensitization and reprocessing.,"/pubmed/8675716","Lohr JM, Kleinknecht RA, Tolin DF, Barrett RH.","J Behav Ther Exp Psychiatry. 1995 Dec;"26(4):285-302. Review.""	J Behav Ther Exp Psychiatry. 1995""	PubMed""	citation""	PMID:8675716""	pubmed""	8675716""	create date:1995/12/01 | first author:Lohr JM""	;;
Eye movement desensitization and reprocessing (EMDR) treatment for psychologically traumatized individuals.,"/pubmed/8543715","Wilson SA, Becker LA, Tinker RH.","J Consult Clin Psychol. 1995 Dec;"63(6):928-37.""	J Consult Clin Psychol. 1995""	PubMed""	citation""	PMID:8543715""	pubmed""	8543715""	create date:1995/12/01 | first author:Wilson SA""	;;
Treatment of Vietnam War veterans with PTSD: a comparison of eye movement desensitization and reprocessing, biofeedback, and relaxation training.,"/pubmed/7627447","Silver SM, Brooks A, Obenchain J.","J Trauma Stress. 1995 Apr;"8(2):337-42.""	J Trauma Stress. 1995""	PubMed""	citation""	PMID:7627447""	pubmed""	7627447""	create date:1995/04/01 | first author:Silver SM""	;;
Some nontraditional (unconventional and/or innovative) psychosocial treatments for children and adolescents: critique and proposed screening principles.,"/pubmed/7759671","Arnold LE.","J Abnorm Child Psychol. 1995 Feb;"23(1):125-40. Review.""	J Abnorm Child Psychol. 1995""	PubMed""	citation""	PMID:7759671""	pubmed""	7759671""	create date:1995/02/01 | first author:Arnold LE""	;;
Eye movement desensitization and reprocessing: treating trauma and substance abuse.,"/pubmed/7884600","Shapiro F, Vogelmann-Sine S, Sine LF.","J Psychoactive Drugs. 1994 Oct-Dec;"26(4):379-91.""	J Psychoactive Drugs. 1994""	PubMed""	citation""	PMID:7884600""	pubmed""	7884600""	create date:1994/10/01 | first author:Shapiro F""	;;
Characteristics of tetanic muscle contraction in Parkinson patients.,"/pubmed/1950469","Pedersen SW, BÃ¤ckman E, Oberg B.","Acta Neurol Scand. 1991 Sep;"84(3):250-5.""	Acta Neurol Scand. 1991""	PubMed""	citation""	PMID:1950469""	pubmed""	1950469""	create date:1991/09/01 | first author:Pedersen SW""	;;

## Sheet: ScienceDirect_59
Grey matter density changes of structures involved in Posttraumatic Stress Disorder (PTSD) after recovery following Eye Movement Desensitization and Reprocessing (EMDR) therapy
Self-esteem treatment in anxiety: A randomized controlled crossover trial of Eye Movement Desensitization and Reprocessing (EMDR) versus Competitive Memory Training (COMET) in patients with anxiety disorders
Eye movement desensitization and reprocessing for treating psychological disturbances in Taiwanese adolescents who experienced Typhoon Morakot
The efficacy and psychophysiological correlates of dual-attention tasks in eye movement desensitization and reprocessing (EMDR)
Physiological correlates of eye movement desensitization and reprocessing
Resultados preliminares de la aplicación del Eye Movement Desensitization and Reprocessing en pacientes con dolor lumbar crónico inespecífico
No effects of eye movements on the encoding of the visuospatial sketchpad and the phonological loop in healthy participants: Possible implications for eye movement desensitization and reprocessing therapy
Hemodynamic responses of eye movement desensitization and reprocessing in posttraumatic stress disorder
A pilot study of eye movement desensitisation and reprocessing treatment (EMDR) for post-traumatic stress after childbirth
Eye movement desensitization and reprocessing (EMDR) therapy in the treatment of victims of domestic violence: A pilot study
Eye movement desensitization and reprocessing: Effectiveness and autonomic correlates
Cognitive behaviour therapy versus eye movement desensitization and reprocessing for post-traumatic disorder–is it all in the homework then?
Benefits of “eye movement desensitization and reprocessing” psychotherapy in the treatment of female victims of intimate partner rape
Alterations in autonomic tone during trauma exposure using eye movement desensitization and reprocessing (EMDR)—Results of a preliminary investigation
EMDR therapy: An overview of its development and mechanisms of action
Efficacy of eye movement desensitization and reprocessing: Implications for behavior therapy
Treating spider phobia with Eye-Movement Desensitization and Reprocessing: Two case reports
Eye Movement Desensitization and Reprocessing (EMDR) and the Anxiety Disorders: Clinical and Research Implications of an Integrated Psychotherapy Treatment
An intensive design investigation of eye movement desensitization and reprocessing of claustrophobia
The empirical status of the clinical application of eye movement desensitization and reprocessing
Eye Movement Desensitization and Reprocessing: An Analysis of Specific versus Nonspecific Treatment Factors
The Effects of β-Adrenergic Blockade on the Degrading Effects of Eye Movements on Negative Autobiographical Memories
Treatment of grief and mourning through EMDR: Conceptual considerations and clinical guidelines
Statistical and reliable change with eye movement desensitization and reprocessing: Treating trauma within a veteran population
How eye movements in EMDR work: Changes in memory vividness and emotionality
What Psychological Testing and Neuroimaging Tell Us about the Treatment of Posttraumatic Stress Disorder by Eye Movement Desensitization and Reprocessing
Eye movement desensitization and reprocessing in the treatment of test anxiety: A study of the effects of expectancy and eye movement
EMDR: Eye movements superior to beeps in taxing working memory and reducing vividness of recollections
Tones inferior to eye movements in the EMDR treatment of PTSD
Are addiction-related memories malleable by working memory competition? Transient effects on memory vividness and nicotine craving in a randomized lab experiment
EMDR and mindfulness. Eye movements and attentional breathing tax working memory and reduce vividness and emotionality of aversive ideation
Gray matter density in limbic and paralimbic cortices is associated with trauma load and EMDR outcome in PTSD patients
Predicting trauma-focused treatment outcome in psychosis
Early treatment of rape victims: Presentation of an emergency EMDR protocol
Auricular Chromotherapy: a novel technique in the treatment of psychological trauma
Eye movement during recall reduces objective memory performance: An extended replication
Psychological treatments for adults with posttraumatic stress disorder: A systematic review and meta-analysis
Effects of eye movement versus therapist instructions on the processing of distressing memories
Comparisons of eye movements and matched changing visual input
The effectiveness of mental health interventions for adult female survivors of sexual assault: A systematic review
A Systematic Review and Meta-Analysis of Randomized and Nonrandomized Trials of Clinical Emotional Freedom Techniques (EFT) for the Treatment of Depression
A meta-analysis of the contribution of eye movements in processing emotional memories
The Effectiveness of Emotional Freedom Techniques in the Treatment of Posttraumatic Stress Disorder: A Meta-Analysis
How eye movements affect unpleasant memories: Support for a working-memory account
The impact of eye movements and tones on disturbing memories involving PTSD and other mental disorders
Meta-analysis of psychological treatments for posttraumatic stress disorder in adult survivors of childhood abuse
Psychotherapy as assisted homeostasis: activation of emotional processing mediated by the anterior cingulate cortex
The Contributions of Eye Movements to the Efficacy of Brief Exposure Treatment for Reducing Fear of Public Speaking
Do all psychological treatments really work the same in posttraumatic stress disorder?
Efficacy of Eye Movement Desensitization in the treatment of cognitive intrusions related to a past stressful event
Identification of Significant Association and Gene-Gene Interaction of GABA Receptor Subunit Genes in Autism
When is counselling indicated after a major traumatic life event?
Bilateral saccadic eye movements and tactile stimulation but not auditory stimulation enhance memory retrieval
Differences between effects of psychological versus pharmacological treatments on functional and morphological brain alterations in anxiety disorders and major depressive disorder: A systematic review
Taxing working memory reduces vividness and emotional intensity of images about the Queen’s Day tragedy
PTSD and its treatment in people with intellectual disabilities: A review of the literature
RTAD: A real-time adaptive dissemination system for VANETs
Biology childhood trauma and murder: Rethinking justice
Female juvenile murderers: Biological and psychological dynamics leading to homicide

## Sheet: Web of knowledge_244
The Effect of EMDR and CBT on Low Self-esteem in a General Psychiatric Population: A Randomized Controlled Trial
Eye Movement Desensitization and Reprocessing and Slow Wave Sleep: A Putative Mechanism of Action
Eye Movement Desensitization and Reprocessing to Facilitate Posttraumatic Growth: A Prospective Clinical Pilot Study on Ferry Disaster Survivors
Cognitive therapy and eye movement desensitization and reprocessing for reducing psychopathology among disaster-bereaved individuals: study protocol for a randomized controlled trial
The Effects of beta-Adrenergic Blockade on the Degrading Effects of Eye Movements on Negative Autobiographical Memories
Efficacy of Eye Movement Desensitization and Reprocessing in Children and Adolescent with Post-traumatic Stress Disorder: A Meta-Analysis of Randomized Controlled Trials
A HYPOTHETICAL MECHANISM OF ACTION OF EMDR: THE ROLE OF SLOW WAVE SLEEP
TRAUMATIC EXPERIENCES AND EMDR IN CHILDHOOD AND ADOLESCENCE. A REVIEW OF THE SCIENTIFIC LITERATURE ON EFFICACY STUDIES
The role of eye movement desensitization and reprocessing (EMDR) in substance use disorders: A systematic review
Assessing the Effectiveness of Yoga as a Complementary and Alternative Treatment for Post-Traumatic Stress Disorder: A Review and Synthesis
EMDR as a psychotherapeutic approach in the treatment of chronic pain. Is Eye Movement Desensitization and Reprocessing an effective therapy for patients with chronic pain who do not suffer from posttraumatic stress disorder?
Early Child Disaster Mental Health Interventions: A Review of the Empirical Evidence
Efficacy of eye movement desensitization and reprocessing on the phantom limb pain of patients with amputations within a 24-month follow-up
Grey matter density changes of structures involved in Posttraumatic Stress Disorder (PTSD) after recovery following Eye Movement Desensitization and Reprocessing (EMDR) therapy
Psychosocial interventions for children and adolescents after man-made and natural disasters: a meta-analysis and systematic review
Integrating neurobiology of emotion regulation and trauma therapy: reflections on EMDR therapy
Differential effect of exposure-based therapy and cognitive therapy on post-traumatic stress disorder symptom clusters: A randomized controlled trial
Neural Correlates of Psychotherapeutic Treatment of Post-traumatic Stress Disorder: A Systematic Literature Review
Imagery rescripting and eye movement desensitisation and reprocessing for treatment of adults with childhood trauma-related post-traumatic stress disorder: IREM study design
Effectiveness of Eye Movement Desensitization and Reprocessing in German Armed Forces Soldiers With Post-Traumatic Stress Disorder Under Routine Inpatient Care Conditions
Eye movement during recall reduces objective memory performance: An extended replication
Stress Enhances the Memory-Degrading Effects of Eye Movements on Emotionally Neutral Memories
Eye Movement Desensitization and Reprocessing (EMDR) using for the treatment of the phantom breast syndrome: Pilot study
Exploring expectation effects in EMDR: does prior treatment knowledge affect the degrading effects of eye movements on memories?
Modification of episodic memories by novel learning: a failed replication study
Use of the Flash Technique in EMDR Therapy: Four Case Examples
Preliminary results from the application of Eye Movement Desensitization and Reprocessing in patients with non-specific chronic low back pain
The OptiMUM-study: EMDR therapy in pregnant women with posttraumatic stress disorder after previous childbirth and pregnant women with fear of childbirth: design of a multicentre randomized controlled trial
Morphovolumetric changes after EMDR treatment in drug-naive PTSD patients
Psychological interventions for post-traumatic stress disorder (PTSD) in people with severe mental illness
THE EFFECTIVENESS OF EMOTIONAL FREEDOM TECHNIQUES IN THE TREATMENT OF POSTTRAUMATIC STRESS DISORDER: A META-ANALYSIS
Comparisons of eye movements and matched changing visual input
A SYSTEMATIC REVIEW AND META-ANALYSIS OF RANDOMIZED AND NONRANDOMIZED TRIALS OF CLINICAL EMOTIONAL FREEDOM TECHNIQUES (EFT) FOR THE TREATMENT OF DEPRESSION
Rationale and efficacy of proteasome inhibitor combined with arsenic trioxide in the treatment of acute promyelocytic leukemia
Guided Eye Movement (GEM) in Trauma Therapy: Hypothetical Neurological Routes and Initial Results of a Sample N=35
Eye Movement Desensitization and Reprocessing (EMDR) for DSM-5 Posttraumatic Stress Disorder (PTSD) in Adults With Intellectual Disabilities: A Case Study Review
Effect of Ocular Movements during Eye Movement Desensitization and Reprocessing (EMDR) Therapy: A Near-Infrared Spectroscopy Study
The Role of Alternating Bilateral Stimulation in Establishing Positive Cognition in EMDR Therapy: A Multi-Channel Near-Infrared Spectroscopy Study
Possible neural mechanisms of psychotherapy for trauma-related symptoms: cerebral responses to the neuropsychological treatment of post-traumatic stress disorder model individuals
Predicting trauma-focused treatment outcome in psychosis
Investigating the effect of Eye Movement Desensitization and Reprocessing (EMDR) on postoperative pain intensity in adolescents undergoing surgery: a randomized controlled trial
Are addiction-related memories malleable by working memory competition? Transient effects on memory vividness and nicotine craving in a randomized lab experiment
On the Relationship between EMDR and Eye Movements - An Analysis of the Current State of Neurobiological Research
Prolonged exposure and EMDR for PTSD v. a PTSD waiting-list condition: effects on symptoms of psychosis, depression and social functioning in patients with chronic psychotic disorders
The relative efficacy of bona fide psychotherapies for post-traumatic stress disorder: a meta-analytical evaluation of randomized controlled trials
Self-esteem treatment in anxiety: A randomized controlled crossover trial of Eye Movement Desensitization and Reprocessing (EMDR) versus Competitive Memory Training (COMET) in patients with anxiety disorders
Summary: Scientific evaluation of EMDR psychotherapy
Three individual psychotherapies offered in psychotraumatology: Between opposition and suppositions on specific and/or common action mechanisms
An Integrative Model for the Neural Mechanism of Eye Movement Desensitization and Reprocessing (EMDR)
Treatment Augmentation Effects of EMDR Intervention after Traumatic Experiences in Patients with Major Depression: a Case Series
Use of an Eye Movement Desensitization and Reprocessing (EMDR) therapy in chronic pain management: A pilot study
Desensitizing addiction: Using eye Movements to reduce the intensity of substance-related Mental imagery and craving
Psychological treatments for adults with posttraumatic stress disorder: A systematic review and meta-analysis
The Efficacy of EMDR in the Treatment of Depression
Eye Movements Matter, But Why? Psychophysiological Correlates of EMDR Therapy to Treat Trauma in Timor-Leste
Fifteen to Twenty Seconds of Eye Movements Have No Effect on Believability of Positive Personal Verbal Statements: Results From a Working Memory Study
EMDR Treatment of Obsessive-Compulsive Disorder: Three Cases
EMDR Therapy Protocol for Oncological Patients
The EMDR Integrative Group Treatment Protocol for Patients With Cancer
EMDR and CBT: A Comparative Clinical Study With Oncological Patients
The Perceived Effects of Standard and Addiction-Specific EMDR Therapy Protocols
The effects of bilateral eye movements on EEG coherence when recalling a pleasant memory
Electroencephalography coherence, memory vividness, and emotional valence effects of bilateral eye movements during unpleasant memory recall and subsequent free association: Implications for eye movement desensitization and reprocessing
The Role of Eye Movements in EMDR: Conducting Eye Movements While Concentrating on Negative Autobiographical Memories Results in Fewer Intrusions
Degrading traumatic memories with eye movements: a pilot functional MRI study in PTSD
Psychological therapies for children and adolescents exposed to trauma
SERUM CONCENTRATIONS OF TNF-alpha AND ITS SOLUBLE RECEPTORS DURING PSYCHOTHERAPY IN GERMAN SOLDIERS SUFFERING FROM COMBAT-RELATED PTSD
A Comparison of Dual Attention, Eye Movements, and Exposure Only during Eye Movement Desensitization and Reprocessing for Posttraumatic Stress Disorder: Results from a Randomized Clinical Trial
Exposing therapists to trauma-focused treatment in psychosis: effects on credibility, expected burden, and harm expectancies
Pediatric seizure-related posttraumatic stress and anxiety symptoms treated with EMDR: a case series
The effects of eye movements on emotional memories: using an objective measure of cognitive load
Nonconventional interventions for chronic post-traumatic stress disorder: Ketamine, repetitive trans-cranial magnetic stimulation (rTMS), and alternative approaches
Meta-Analysis of Counseling Outcomes for the Treatment of Posttraumatic Stress Disorder
Neural processing of emotions in traumatized children treated with Eye Movement Desensitization and Reprocessing therapy: a hdEEG study
The effectiveness of mental health interventions for adult female survivors of sexual assault: A systematic review
Neurophysiological correlates of eye movement desensitization and reprocessing sessions: preliminary evidence for traumatic memories integration
Persistent sexual childhood abuse and its long-term impact on development. Diagnostic and therapeutic challenges facing complex posttraumatic stress disorder
Eye movement desensitization and reprocessing for treating psychological disturbances in Taiwanese adolescents who experienced Typhoon Morakot
Speed matters: relationship between speed of eye movements and modification of aversive autobiographical memories
RTAD: A real-time adaptive dissemination system for VANETs
A multi-site randomized study to compare the effects of Eye Movement Desensitization and Reprocessing (EMDR) added to TAU versus TAU to reduce craving and drinking behavior in alcohol dependent outpatients: study protocol
Breathing Biofeedback as an Adjunct to Exposure in Cognitive Behavioral Therapy Hastens the Reduction of PTSD Symptoms: A Pilot Study
Prolonged Exposure vs Eye Movement Desensitization and Reprocessing vs Waiting List for Posttraumatic Stress Disorder in Patients With a Psychotic Disorder A Randomized Clinical Trial
Desensitization of Triggers and Urge Reprocessing for Pathological Gambling: A Case Series
Taxing working memory during retrieval of emotional memories does not reduce memory accessibility when cued with reminders
Trauma-focused cognitive behavioral therapy or eye movement desensitization and reprocessing: what works in children with posttraumatic stress symptoms? A randomized controlled trial
Psychotherapies for PTSD: what do they have in common?
Trauma Informed Additional - Programme
Meta-analysis of psychological treatments for posttraumatic stress disorder in adult survivors of childhood abuse
Treating Trauma in Addiction with EMDR: A Pilot Study
How eye movements in EMDR work: Changes in memory vividness and emotionality
Efficacy of Eye-Movement Desensitization and Reprocessing for Patients with Posttraumatic-Stress Disorder: A Meta-Analysis of Randomized Controlled Trials
The Eye Movement Desensitization and Reprocessing Procedure Prevents Defensive Processing in Health Persuasion
EMDR - more than just a therapy for PTSD?
Improvement of mood and sleep alterations in posttraumatic stress disorder patients by eye movement desensitization and reprocessing
Blurring of emotional and non-emotional memories by taxing working memory during recall
Effects of emotionally valenced working memory taxation on negative memories
Effects of Eye Movement Desensitization and Reprocessing (EMDR) Treatment in Chronic Pain Patients: A Systematic Review
Post-Traumatic Stress Disorder- a Diagnostic and Therapeutic Challenge
Risk Perception and Emotional Coping: A Pathway for Behavioural Addiction?
Efficacy of a trauma-focused treatment approach for dental phobia: a randomized clinical trial
The impact of eye movements and tones on disturbing memories involving PTSD and other mental disorders
No effects of eye movements on the encoding of the visuospatial sketchpad and the phonological loop in healthy participants: Possible implications for eye movement desensitization and reprocessing therapy
Effects of eye movement desensitization and reprocessing (EMDR) on non-specific chronic back pain: a randomized controlled trial with additional exploration of the underlying mechanisms
Meta-Analysis of the Efficacy of Treatments for Posttraumatic Stress Disorder
A meta-analysis of the contribution of eye movements in processing emotional memories
A multi-site single blind clinical study to compare the effects of prolonged exposure, eye movement desensitization and reprocessing and waiting list on patients with a current diagnosis of psychosis and co morbid post traumatic stress disorder: study protocol for the randomized controlled trial Treating Trauma in Psychosis
An update on the efficacy of psychological treatments for obsessive-compulsive disorder in adults
Bilateral saccadic eye movements and tactile stimulation, but not auditory stimulation, enhance memory retrieval
AN UPDATE ON THE EFFICACY OF COGNITIVE-BEHAVIORAL THERAPY, COGNITIVE THERAPY, AND EXPOSURE THERAPY FOR POSTTRAUMATIC STRESS DISORDER
Psychological therapies for chronic post- traumatic stress disorder (PTSD) in adults
Using Neurobiological Measures to Predict and Assess Treatment Outcome of Psychotherapy in Posttraumatic Stress Disorder: Systematic Review
EMDR Therapy Modulates the Default Mode Network in a Subsyndromal, Traumatized Bipolar Patient
On EMDR: Eye movements during retrieval reduce subjective vividness and objective memory accessibility during future recall
Non-pharmacological approaches to treat psychocutaneous disorders
Comparison of the effectiveness of trauma-focused cognitive behavioral therapy and paroxetine treatment in PTSD patients: Design of a randomized controlled trial
EMDR therapy: An overview of its development and mechanisms of action
Eye movement desensitization and reprocessing (EMDR) therapy in the treatment of victims of domestic violence: A pilot study
Treatment of grief and mourning through EMDR: Conceptual considerations and clinical guidelines
Cognitive behaviour therapy versus eye movement desensitization and reprocessing for post-traumatic disorder - is it all in the homework then?
Is the Allegiance Effect an Epiphenomenon of True Efficacy Differences Between Treatments? A Meta-Analysis
Neurobiological Correlates of EMDR Monitoring - An EEG Study
AN EXPLORATION OF HOW FILM PORTRAYS PSYCHOPATHOLOGY: THE ANIMATED DOCUMENTARY FILM WALTZ WITH BASHIR, THE DEPICTION OF PTSD AND CULTURAL PERCEPTIONS
Interventions in the field of sport: Protocol of optimism
Tones inferior to eye movements in the EMDR treatment of PTSD
Evaluation study of clinical and neurobiological efficacy of EMDR in patients suffering from post-traumatic stress disorder
Neurobiological correlates of EMDR therapy
The Patient Observer: Eye-Movement Desensitization and Reprocessing for the Treatment of Posttraumatic Stress following Childbirth
Psychological therapies for the treatment of post-traumatic stress disorder in children and adolescents
Eye movement desensitization and reprocessing (EMDR) - psychological and neurobiological contexts of posttraumatic stress disorder therapy
Treatment of PTSD in people with severe intellectual disabilities: A case series
Conjugal violence and Eye Movement Desensitization Reprocessing (EMDR) psychotherapy: Case studies
Differences between effects of psychological versus pharmacological treatments on functional and morphological brain alterations in anxiety disorders and major depressive disorder: A systematic review
Posttraumatic stress disorder at the end of life: Extant research and proposed psychosocial treatment approach
EMDR and mindfulness. Eye movements and attentional breathing tax working memory and reduce vividness and emotionality of aversive ideation
General relativistic ray-tracing algorithm for the determination of the electron-positron energy deposition rate from neutrino pair annihilation around rotating neutron and quark stars
Taxing working memory reduces vividness and emotional intensity of images about the Queen's Day tragedy
EMDR: Eye movements superior to beeps in taxing working memory and reducing vividness of recollections
The efficacy and psychophysiological correlates of dual-attention tasks in eye movement desensitization and reprocessing (EMDR)
Bilateral Eye Movements, Attentional Flexibility and Metaphor Comprehension: The Substrate of REM Dreaming?
Determining what works in the treatment of PTSD
Management of post traumatic stress disorder after childbirth: a review
EMDR Effects on Pursuit Eye Movements
Eye movements reduce vividness and emotionality of "flashforwards"
Effect of the EMDR Psychotherapeutic Approach on Emotional Cognitive Processing in Patients with Depression
Counting During Recall: Taxing of Working Memory and Reduced Vividness and Emotionality of Negative Memories
PTSD and its treatment in people with intellectual disabilities A review of the literature
Association and Gene-Gene Interaction of SLC6A4 and ITGB3 in Autism
DOES EMDR REDUCE POST-TRAUMATIC STRESS DISORDER SYMPTOMATOLOGY IN COMBAT VETERANS?
The impact of taxing working memory on negative and positive memories
Comparative Case Study of Diffusion of Eye Movement Desensitization and Reprocessing in Two Clinical Settings: Empirically Supported Treatment Status Is Not Enough
Female juvenile murderers: Biological and psychological dynamics leading to homicide
Multiple session early psychological interventions for the prevention of post-traumatic stress disorder
Reducing acute stress in a 16-year old using trauma-focused cognitive behaviour therapy and eye movement desensitization and reprocessing
THERAPEUTIC POSSIBILITIES AFTER TRAUMATIC EXPERIENCIES
Alterations in autonomic tone during trauma exposure using eye movement desensitization and reprocessing (EMDR) - Results of a preliminary investigation
Eye movement desensitization and reprocessing (EMDR) in the treatment of war veterans
Effects of eye movement versus therapist instructions on the processing of distressing memories
Physiological correlates of eye movement desensitization and reprocessing
Applying EMDR on children with PTSD
A study around the improvement of electrochemical activity of MnO2 as cathodic material in alkaline batteries
A pilot study of eye movement desensitisation and reprocessing treatment (EMDR) for post-traumatic stress after childbirth
Eye Movement Desensitization and Reprocessing for Adolescent Depression
Concepts for psychotherapy of acute and posttraumatic stress disorders
Stabilization before confrontation in trauma treatment - Elementary rule or myth?
Effects of EMDR psychotherapy on Tc-99m-HMPAO distribution in occupation-related post-traumatic stress disorder
Effect of bilateral eye movements on frontal interhemispheric gamma EEG coherence - Implications for EMDR therapy
Rapid eye movements for acute stress disorder using video conference communication
Psychotherapeutic strategies for healing trauma
Long-term course of post-traumatic stress disorder (PTSD) in German soldiers: Effects of inpatient eye movement desensitization and reprocessing therapy and specific trauma characteristics in patients with non-combat-related PTSD
Eye movement desensitization and reprocessing in the psychological treatment of trauma-based psychogenic non-epileptic seizures
Anxiety control of dental patients by clinical combination of acupuncture, bi-digital O-ring test, and eye movement desensitization with sedation via submucosal route
Psychological treatment of post-traumatic stress disorder
A randomized clinical trial of eye movement desensitization and reprocessing (EMDR), fluoxetine, and pill placebo in the treatment of posttraumatic stress disorder: Treatment effects and long-term maintenance
Some effects of EMDR on previously abused child molesters: Theoretical reviews and preliminary findings
An analysis paradigm for investigating multi-locus effects in complex disease: Examination of three GABA(A) receptor subunit genes on 15q11-q13 as risk factors for autistic disorder.
Biology, childhood trauma, and murder: Rethinking justice
Effects of three PTSD treatments on anger and guilt: Exposure therapy, eye movement desensitization and reprocessing, and relaxation training
Enduring effects for cognitive behavior therapy in the treatment of depression and anxiety
Eye movement desensitization and reprocessing for posttraumatic stress disorder: A pilot blinded, randomized study of stimulation type
Extension of multifactor dimensionality reduction for identifying multilocus effects in the GAW14 simulated data
Identification of significant association and gene-gene interaction of GABA receptor subunit genes in autism
High-resolution brain SPECT imaging and eye movement desensitization and reprocessing in police officers with PTSD
Power Therapies and possible threats to the science of psychology and psychiatry
The biology of trauma - Implications for treatment
He most important things learned about violence and trauma in the past 20 years
The use of eye movement desensitization and reprocessing in the treatment of psychogenic seizures
A comparison of CBT and EMDR for sexually-abused Iranian girls
EMDR: Implications of the use of reprocessing therapy in nursing practice
Eye movement desensitization and reprocessing (EMDR) approach in the treatment of anxiety sensitivity
Treatment of traumatized refugee children with Eye Movement Desensitization and Reprocessing in a psychodynamic context
Integrated trauma associated short-term psychotherapy for acute traumatized patients (INTAKT) - Results from a study including a small population (n=16) about the effectiveness of ressource-oriented treatment in groups in combination with EMDR (eye movement desensitization and reprocessing)
Psychotherapy as assisted homeostasis: activation of emotional processing mediated by the anterior cingulate cortex
Horizontal rhythmical eye movements consistently diminish the arousal provoked by auditory stimuli
Specific and nonspecific treatment factors in the experimental analysis of behavioral treatment efficacy
Adding a more rigorous scientific agenda to the empirically supported treatment movement
Comparative efficacy, speed, and adverse effects of three PTSD treatments: Exposure therapy, EMDR, and relaxation training
Bilateral eye movements enhance the retrieval of episodic memories
The effects of writing therapy in comparison to EMD/R on traumatic stress: The relationship between hypnotizability and client expectancy to outcome
A controlled comparison of eye movement desensitization and reprocessing versus exposure plus cognitive restructuring versus waiting list in the treatment of post-traumatic stress disorder
Family unification with reactive attachment disorder children: A brief treatment
Eye movement desensitization and reprocessing: A treatment efficacy model
Efficacy of Eye Movement Desensitization in the treatment of cognitive intrusions related to a past stressful event
Th relationship between efficacy and methodology in studies investigation EMDR treatment of PTSD
Is EMDR on exposure therapy? A review of trauma protocols
EMDR: A putative neurobiological mechanism of action
A critical evolution of current views regarding eye movement desensitization and reprocessing (EMDR): Clarifying points of confusion
Effects of visuospatial tasks on desensitization to emotive memories
Efficacious psychological treatments for post-traumatic stress disorder
Stress management with law enforcement personnel: A controlled outcome study of EMDR versus a traditional stress management program
Autobiographical memories become less vivid and emotional after eye movements
The use of eye movement desensitization and reprocessing (EMDR) in the treatment of traumatic stress and complicated mourning: Psychological and behavioral outcomes
EMDR for panic disorder with agoraphobia: Comparison with waiting list and credible attention-placebo control conditions
The relative effectiveness of EMDR versus relaxation training with battered women prisoners
Self-healing aspects of EMDR: The therapeutic change process and perspectives of integrated psychotherapies
A trauma-focused individual therapy approach for adolescents with conduct disorder
Single session treatment of test anxiety with eye movement desensitization and reprocessing (EMDR)
Posttraumatic stress disorder in patients with burn injuries
Critical incident intervention with missionaries: A comprehensive approach
Eye Movement Desensitization and Reprocessing (EMDR) and the anxiety disorders: Clinical and research implications of an integrated psychotherapy treatment
The contributions of eye movements to the efficacy of brief exposure treatment for reducing fear of public speaking
Eye movement desensitization and reprocessing: An analysis of specific versus nonspecific treatment factors
Efficacy of eye movement desensitization and reprocessing: Implications for behavior therapy
Comparative efficacy of treatments for post-traumatic stress disorder: A meta-analysis
Effects of psychotherapeutic treatments for PTSD: A meta-analysis of controlled clinical trials
Statistical and reliable change with eye movement desensitization and reprocessing: Treating trauma within a veteran population
Eye movement desensitization and reprocessing treatment for posttraumatic stress disorder
Treating phobic children: Effects of EMDR versus exposure
Eye movement desensitization and reprocessing (EDMR) treatment for combat-related posttraumatic stress disorder
Brief psychological intervention with traumatized young women: The efficacy of eye movement desensitization and reprocessing
Fifteen-month follow-up of eye movement desensitization and reprocessing (EMDR) treatment for posttraumatic stress disorder and psychological trauma
Eye movement desensitisation and reprocessing versus exposure in vivo - A single-session crossover study of spider-phobic children
As good as it seems? A review of EMDR experimental research
Eye movement desensitization and reprocessing: A new treatment method for post-traumatic stress disorder
Eye movement desensitization and reprocessing: Effectiveness and autonomic correlates
Eye movement desensitization and reprocessing treatment for combat PTSD
An intensive design investigation of eye movement desensitization and reprocessing of claustrophobia
The empirical status of the clinical application of eye movement desensitization and reprocessing
Eye movement desensitization and reprocessing in the treatment of test anxiety: A study of the effects of expectancy and eye movement
EYE-MOVEMENT DESENSITIZATION AND REPROCESSING (EMDR) TREATMENT FOR PSYCHOLOGICALLY TRAUMATIZED INDIVIDUALS
TREATING SPIDER PHOBIA WITH EYE-MOVEMENT DESENSITIZATION AND REPROCESSING - 2 CASE-REPORTS
EYE-MOVEMENT DESENSITIZATION AND REPROCESSING (EMDR) - A NEW KIND OF DREAMWORK
SOME NONTRADITIONAL (UNCONVENTIONAL AND/OR INNOVATIVE) PSYCHOSOCIAL TREATMENTS FOR CHILDREN AND ADOLESCENTS - CRITIQUE AND PROPOSED SCREENING PRINCIPLES
EYE-MOVEMENT DESENSITIZATION AND REPROCESSING - TREATING TRAUMA AND SUBSTANCE-ABUSE

## Sheet: Scopus_368
The effect of bilateral eye-movements versus no eye-movements on sexual fantasies,2018,"https://www.scopus.com/inward/record.uri?eid=2-s2.0-85040238818&doi=10.1016%2fj.jbtep.2018.01.001&partnerID=40&md5=14c3253691728c82ea39b149d0904983"
Changes in brain connectivity following exposure to bilateral eye movements,2018,"https://www.scopus.com/inward/record.uri?eid=2-s2.0-85044152369&doi=10.1016%2fj.bandc.2018.03.009&partnerID=40&md5=0be300d3ec89e64c4b4197ad666207ac"
The Effects of Eye Movement Desensitization and Reprocessing on Prospective Imagery and Anxiety in Golfers,2018,"https://www.scopus.com/inward/record.uri?eid=2-s2.0-85025122381&doi=10.1080%2f10413200.2017.1345999&partnerID=40&md5=884a6f542f682aa3ac61e9a8cb7f134f"
Long-term outcomes of trauma-focused treatment in psychosis,2018,"https://www.scopus.com/inward/record.uri?eid=2-s2.0-85043519570&doi=10.1192%2fbjp.2017.30&partnerID=40&md5=a2cd4fd732cd6dba27d8232ecf0f6d6e"
Use of EMDR therapy in the treatment of PTSD after breast cancer [Utilisation de la thérapie EMDR dans le traitement d'un ESPT après cancer du sein],2018,"https://www.scopus.com/inward/record.uri?eid=2-s2.0-85042110072&doi=10.1016%2fj.jtcc.2017.07.001&partnerID=40&md5=a92a1997d286a0bfef0a67d0b18f55e4"
Successful treatment of methotrexate intolerance in juvenile idiopathic arthritis using eye movement desensitization and reprocessing - treatment protocol and preliminary results,2018,"https://www.scopus.com/inward/record.uri?eid=2-s2.0-85041856953&doi=10.1186%2fs12969-018-0228-y&partnerID=40&md5=c7de67a34a81f6a061c5ee40987a1aae"
The progressive approach to EMDR group therapy for complex trauma and dissociation: A case-control study,2018,"https://www.scopus.com/inward/record.uri?eid=2-s2.0-85042162161&doi=10.3389%2ffpsyg.2017.02377&partnerID=40&md5=c87de92f7d7aa7ab13f991f477d99c7a"
Comparison of eye movement desensitization reprocessing and cognitive behavioral therapy as adjunctive treatments for recurrent depression: The European Depression EMDR Network (EDEN) randomized controlled trial,2018,"https://www.scopus.com/inward/record.uri?eid=2-s2.0-85042082124&doi=10.3389%2ffpsyg.2018.00074&partnerID=40&md5=28f7e9b362f21995913f99392cd38490"
Turning wounds into wisdom: Posttraumatic growth over the course of two types of trauma-focused psychotherapy in patients with PTSD,2018,"https://www.scopus.com/inward/record.uri?eid=2-s2.0-85037671186&doi=10.1016%2fj.jad.2017.11.031&partnerID=40&md5=7dc0382a013dba0b19b83fac3a84a4fe"
EMDR as add-on treatment for psychiatric and traumatic symptoms in patients with substance use disorder,2018,"https://www.scopus.com/inward/record.uri?eid=2-s2.0-85040368316&doi=10.3389%2ffpsyg.2017.02333&partnerID=40&md5=31c00274baccc5b1c929e8b719b7d081"
Metacognitive therapy vs. eye movement desensitization and reprocessing for posttraumatic stress disorder: Study protocol for a randomized superiority trial,2018,"https://www.scopus.com/inward/record.uri?eid=2-s2.0-85040459985&doi=10.1186%2fs13063-017-2404-7&partnerID=40&md5=a7372373d7bda567b12460d23671d9a7"
Treatment of a patient with borderline personality disorder based on phase-oriented model of eye movement desensitization and reprocessing (EMDR): A case report,2018,"https://www.scopus.com/inward/record.uri?eid=2-s2.0-85042478395&partnerID=40&md5=57acc7f61502b4c31159e7f65159523d"
Music performance anxiety: A clinical outcome study into the effects of cognitive hypnotherapy and eye movement desensitisation and reprocessing in advanced pianists,2018,"https://www.scopus.com/inward/record.uri?eid=2-s2.0-85037082758&doi=10.1177%2f0305735617703473&partnerID=40&md5=3e08ec454412b43e5ee68a3992f3ba06"
EMDR therapy for an elderly woman with depression, traumatic memories, and Parkinson's disease dementia: A case study,2018,"https://www.scopus.com/inward/record.uri?eid=2-s2.0-85042536009&doi=10.1891%2f1933-3196.12.1.16&partnerID=40&md5=cb05ae42d74aabc80b93f80003f73ce8"
A randomized controlled trial comparing EMDR and CBT for obsessive–compulsive disorder,2018,"https://www.scopus.com/inward/record.uri?eid=2-s2.0-85026365665&doi=10.1002%2fcpp.2120&partnerID=40&md5=7e30fda56bb7ca3023c6ffa84c971333"
A five-day inpatient EMDR treatment programme for PTSD: pilot study [Un programa de tratamiento EMDR para el TEPT de 5 días para pacientes hospitalizados : estudio piloto],2018,"https://www.scopus.com/inward/record.uri?eid=2-s2.0-85045102579&doi=10.1080%2f20008198.2018.1425575&partnerID=40&md5=a49f0988da0dd33cbabd3054a96592b6"
The impact of childhood sexual abuse on the outcome of intensive trauma-focused treatment for PTSD [El impacto del abuso sexual infantil en los resultados del tratamiento intensivo centrado en el trauma para el TEPT],2018,"https://www.scopus.com/inward/record.uri?eid=2-s2.0-85045107592&doi=10.1080%2f20008198.2018.1430962&partnerID=40&md5=97a8ae47dc8b621e89e1d312624f603f"
Psychogenic Nonepileptic Seizures in Women,2017,"https://www.scopus.com/inward/record.uri?eid=2-s2.0-85039076638&doi=10.1055%2fs-0037-1607971&partnerID=40&md5=315fe343bdaf1bf86b5bc7fd6cb92980"
Use of Prazosin for Pediatric PTSD-Associated Nightmares and Sleep Disturbances: A Retrospective Chart Review,2017,"https://www.scopus.com/inward/record.uri?eid=2-s2.0-85036658061&doi=10.1007%2fs40120-017-0078-4&partnerID=40&md5=5dd246ce2ab152256495c1649f2ddf41"
The effect of EMDR and CBT on low self-esteem in a general psychiatric population: A randomized controlled trial,2017,"https://www.scopus.com/inward/record.uri?eid=2-s2.0-85033558530&doi=10.3389%2ffpsyg.2017.01910&partnerID=40&md5=b47e7ed7f224ee5cbf35c0e41c950af4"
Eye movement desensitization and reprocessing and slow wave sleep: A putative mechanism of action,2017,"https://www.scopus.com/inward/record.uri?eid=2-s2.0-85033574593&doi=10.3389%2ffpsyg.2017.01935&partnerID=40&md5=3017d3d2ef1ae4bade4499d628c683e9"
Auditory and visual memories in PTSD patients targeted with eye movements and counting: The effect of modality-specific loading of working memory,2017,"https://www.scopus.com/inward/record.uri?eid=2-s2.0-85033591227&doi=10.3389%2ffpsyg.2017.01937&partnerID=40&md5=020129b6a09cb26b38c78d2f9c98c677"
Comparison of eye movement desensitization and reprocessing therapy, cognitive behavioral writing therapy, and wait-list in pediatric posttraumatic stress disorder following single-incident trauma: a multicenter randomized clinical trial,2017,"https://www.scopus.com/inward/record.uri?eid=2-s2.0-85021428248&doi=10.1111%2fjcpp.12768&partnerID=40&md5=a8280fcb243965c4b6ea29d9c1ab9c75"
Sphingosine-1-phosphate receptor-1 promotes environment-mediated and acquired chemoresistance,2017,"https://www.scopus.com/inward/record.uri?eid=2-s2.0-85032813115&doi=10.1158%2f1535-7163.MCT-17-0379&partnerID=40&md5=df798f664535db86e3dc581cb4605b86"
The Effects of β-Adrenergic Blockade on the Degrading Effects of Eye Movements on Negative Autobiographical Memories,2017,"https://www.scopus.com/inward/record.uri?eid=2-s2.0-85018693416&doi=10.1016%2fj.biopsych.2017.03.012&partnerID=40&md5=7b342f214b53547a34f5c758aa7c2b2a"
Eye movement desensitization and reprocessing (EMDR) and eating disorders: A systematic review,2017,"https://www.scopus.com/inward/record.uri?eid=2-s2.0-85034226007&partnerID=40&md5=4c9e56d81a828f0afaa820312f018d72"
Early Child Disaster Mental Health Interventions: A Review of the Empirical Evidence,2017,"https://www.scopus.com/inward/record.uri?eid=2-s2.0-85016561248&doi=10.1007%2fs10566-017-9397-y&partnerID=40&md5=bb65fce34076b4cc22e80c9017124112"
A hypothetical mechanism of action of EMDR: The role of slow wave sleep,2017,"https://www.scopus.com/inward/record.uri?eid=2-s2.0-85034240151&partnerID=40&md5=942325636a605eb84ca918a6a55c2fe2"
Traumatic experiences and EMDR in childhood and adolescence. A review of the scientific literature on efficacy studies,2017,"https://www.scopus.com/inward/record.uri?eid=2-s2.0-85034230204&partnerID=40&md5=1e3f032d12cf802f3fa053829e38fb4b"
Assessing the Effectiveness of Yoga as a Complementary and Alternative Treatment for Post-Traumatic Stress Disorder: A Review and Synthesis,2017,"https://www.scopus.com/inward/record.uri?eid=2-s2.0-85029816396&doi=10.1089%2facm.2017.0036&partnerID=40&md5=1a46bb518197e6dc63c96e663a795032"
EMDR beyond PTSD: A systematic literature review,2017,"https://www.scopus.com/inward/record.uri?eid=2-s2.0-85030160946&doi=10.3389%2ffpsyg.2017.01668&partnerID=40&md5=d01bc9d5ed2fc9c1cfbe3e9ed727abfd"
Does childhood trauma play a role in the aetiology of psychosis? A review of recent evidence,2017,"https://www.scopus.com/inward/record.uri?eid=2-s2.0-85028768438&doi=10.1192%2fapt.bp.116.015891&partnerID=40&md5=6703d1e45690e4948aefda210a38168c"
Integrative Women's Health,2017,"https://www.scopus.com/inward/record.uri?eid=2-s2.0-85023761335&doi=10.1016%2fj.mcna.2017.04.010&partnerID=40&md5=826951f60474352edd572be19d451b06"
Grey matter density changes of structures involved in Posttraumatic Stress Disorder (PTSD) after recovery following Eye Movement Desensitization and Reprocessing (EMDR) therapy,2017,"https://www.scopus.com/inward/record.uri?eid=2-s2.0-85021382100&doi=10.1016%2fj.pscychresns.2017.06.009&partnerID=40&md5=fd73e268abd5303ba2a38de3e7e5977f"
Errors in the 2017 APA clinical practice guideline for the treatment of PTSD: What the data actually says,2017,"https://www.scopus.com/inward/record.uri?eid=2-s2.0-85028302318&doi=10.3389%2ffpsyg.2017.01425&partnerID=40&md5=2fe77394e71f3ce1655050313459b94f"
Psychosocial interventions for children and adolescents after man-made and natural disasters: A meta-analysis and systematic review,2017,"https://www.scopus.com/inward/record.uri?eid=2-s2.0-85017430038&doi=10.1017%2fS0033291717000496&partnerID=40&md5=13b4e43b431e0de5838dea42989d9cfb"
Bilateral alternating auditory stimulations facilitate fear extinction and retrieval,2017,"https://www.scopus.com/inward/record.uri?eid=2-s2.0-85020727245&doi=10.3389%2ffpsyg.2017.00990&partnerID=40&md5=76dc41359e260569af4640415d496302"
Mental Health Aspects of Intimate Partner Violence,2017,"https://www.scopus.com/inward/record.uri?eid=2-s2.0-85016441031&doi=10.1016%2fj.psc.2017.01.009&partnerID=40&md5=bfa1aba44b43b9e8cc954cedd2cfb2a4"
Integrating neurobiology of emotion regulation and trauma therapy: Reflections on EMDR therapy,2017,"https://www.scopus.com/inward/record.uri?eid=2-s2.0-85020655875&doi=10.1515%2frevneuro-2016-0070&partnerID=40&md5=38dd133f96badc64afc08f65ec01a756"
Fear extinction and memory reconsolidation as critical components in behavioral treatment for posttraumatic stress disorder and potential augmentation of these processes,2017,"https://www.scopus.com/inward/record.uri?eid=2-s2.0-85009799077&doi=10.1016%2fj.neulet.2017.01.006&partnerID=40&md5=f38efe7dac568408fc5a21ee721a84c6"
Imagery rescripting and eye movement desensitisation and reprocessing for treatment of adults with childhood trauma-related post-traumatic stress disorder: IREM study design,2017,"https://www.scopus.com/inward/record.uri?eid=2-s2.0-85018996302&doi=10.1186%2fs12888-017-1330-2&partnerID=40&md5=e5a95fca4e8e2463568582c84f5e5283"
Effectiveness of eye movement desensitization and reprocessing in German armed forces soldiers with post-traumatic stress disorder under routine inpatient care conditions,2017,"https://www.scopus.com/inward/record.uri?eid=2-s2.0-85018782668&doi=10.7205%2fMILMED-D-16-00307&partnerID=40&md5=f4ad11f63afdadd82d1f6e61459aadf3"
Eye movement during recall reduces objective memory performance: An extended replication,2017,"https://www.scopus.com/inward/record.uri?eid=2-s2.0-85015429091&doi=10.1016%2fj.brat.2017.03.002&partnerID=40&md5=f66d501c5f015ae0a4810e1c207efa19"
Trauma responses to intimate partner violence: A review of current knowledge,2017,"https://www.scopus.com/inward/record.uri?eid=2-s2.0-85011582034&doi=10.1016%2fj.avb.2017.01.014&partnerID=40&md5=d0bf313b75847c5e8d93ed5272293e62"
Eye movement desensitization and reprocessing therapy versus supportive therapy in affective relapse prevention in bipolar patients with a history of trauma: Study protocol for a randomized controlled trial,2017,"https://www.scopus.com/inward/record.uri?eid=2-s2.0-85016949844&doi=10.1186%2fs13063-017-1910-y&partnerID=40&md5=3240affe1e87d4b423b22b9879fc416a"
Psychological interventions for post-traumatic stress symptoms in psychosis: A systematic review of outcomes,2017,"https://www.scopus.com/inward/record.uri?eid=2-s2.0-85016325301&doi=10.3389%2ffpsyg.2017.00341&partnerID=40&md5=7503d2a0a1630713368a742d1be950d9"
Eye Movement Desensitization and Reprocessing (EMDR) using for the treatment of the phantom breast syndrome: Pilot study [Utilisation de la thérapie Eye Movement Desensitization and Reprocessing (EMDR) pour le traitement du syndrome du sein fantôme : étude pilote],2017,"https://www.scopus.com/inward/record.uri?eid=2-s2.0-84950993878&doi=10.1016%2fj.psfr.2015.09.001&partnerID=40&md5=f0f751aeadfe5e…
Stress Enhances the Memory-Degrading Effects of Eye Movements on Emotionally Neutral Memories,2017,"https://www.scopus.com/inward/record.uri?eid=2-s2.0-85016277843&doi=10.1177%2f2167702616687292&partnerID=40&md5=15f425367bed399aacbb2cafb920de30"
Treatment refusal and premature termination in psychotherapy, pharmacotherapy, and their combination: A meta-analysis of head-to-head comparisons,2017,"https://www.scopus.com/inward/record.uri?eid=2-s2.0-85014544677&doi=10.1037%2fpst0000104&partnerID=40&md5=1fa07a5b966fd86170fa3e561da7a0a7"
Psychological interventions for post-traumatic stress disorder (PTSD) in people with severe mental illness,2017,"https://www.scopus.com/inward/record.uri?eid=2-s2.0-85011075599&doi=10.1002%2f14651858.CD011464.pub2&partnerID=40&md5=5a6c5fd86fe451e8d04f7343f265746b"
Preliminary results from the application of eye movement desensitization and reprocessing in patients with non-specific chronic low back pain [Resultados preliminares de la aplicacion del eye movement desensitization and reprocessing en pacientes con dolor lumbar crónico inespecífico],2017,"https://www.scopus.com/inward/record.uri?eid=2-s2.0-85022020132&doi=10.1016%2fj.anyes.2017.02.001&partnerID…
Brainspotting - the efficacy of a new therapy approach for the treatment of posttraumatic stress disorder in comparison to eye movement Desensitization and Reprocessing,2017,"https://www.scopus.com/inward/record.uri?eid=2-s2.0-85038927532&doi=10.6092%2f2282-1619%2f2017.5.1376&partnerID=40&md5=ecb75772435da81139220a1763076407"
Use of the flash technique in EMDR therapy: Four case examples,2017,"https://www.scopus.com/inward/record.uri?eid=2-s2.0-85034784330&doi=10.1891%2f1933-3196.11.4.195&partnerID=40&md5=4a8caf027fdb8ed4339703f3ff082bc0"
Efficacy of eye movement desensitization and reprocessing on the phantom limb pain of patients with amputations within a 24-month follow-up,2017,"https://www.scopus.com/inward/record.uri?eid=2-s2.0-85016964552&doi=10.1097%2fMRR.0000000000000227&partnerID=40&md5=f17655dfbba31786e43404375c13d833"
Morphovolumetric changes after EMDR treatment in drug-naïve PTSD patients,2017,"https://www.scopus.com/inward/record.uri?eid=2-s2.0-85016586389&doi=10.1708%2f2631.27051&partnerID=40&md5=b0cfbf1526bd7e0806eacc47b2101414"
Intensive EMDR to treat patients with complex posttraumatic stress disorder: A case series,2017,"https://www.scopus.com/inward/record.uri?eid=2-s2.0-85034744051&doi=10.1891%2f1933-3196.11.2.84&partnerID=40&md5=60aefb7a06c93e0bda9ebe6c940fbdbc"
Hyperventilation-induced non-epileptic seizures in an adolescent boy with pediatric medical traumatic stress,2017,"https://www.scopus.com/inward/record.uri?eid=2-s2.0-85025818469&doi=10.1097%2fHRP.0000000000000131&partnerID=40&md5=bb093efffd481d32622551223ca8e744"
Eye movement desensitization and reprocessing to facilitate posttraumatic growth: A prospective clinical pilot study on ferry disaster survivors,2017,"https://www.scopus.com/inward/record.uri?eid=2-s2.0-85032745776&doi=10.9758%2fcpn.2017.15.4.320&partnerID=40&md5=5ccc002074d2ea97c3aaa335cd07cce6"
The optiMUM-study: EMDR therapy in pregnant women with posttraumatic stress disorder after previous childbirth and pregnant women with fear of childbirth: Design of a multicentre randomized controlled trial,2017,"https://www.scopus.com/inward/record.uri?eid=2-s2.0-85027688683&doi=10.1080%2f20008198.2017.1293315&partnerID=40&md5=408d52a00331b2a79ce814b09e77065a"
The Effectiveness of Emotional Freedom Techniques in the Treatment of Posttraumatic Stress Disorder: A Meta-Analysis,2017,"https://www.scopus.com/inward/record.uri?eid=2-s2.0-85007240046&doi=10.1016%2fj.explore.2016.10.001&partnerID=40&md5=74d165fcd9c63dc6e0972a218510b528"
Posttraumatic Stress Disorder: Perspectives for the Use of Deep Brain Stimulation,2017,"https://www.scopus.com/inward/record.uri?eid=2-s2.0-85007206655&doi=10.1111%2fner.12551&partnerID=40&md5=bf50d2af62f81ea5980e9aef982576b0"
The risk of speaking when faced with psychological trauma. The role of transference in psychotherapies [Le traumatisme psychique au risque de la parole. Le rôle du transfert dans les psychothérapies],2017,"https://www.scopus.com/inward/record.uri?eid=2-s2.0-85007227826&doi=10.1016%2fj.amp.2016.08.007&partnerID=40&md5=ad71f063021062a6a9b01127ca9fabd0"
A CAT envelope to deliver EMDR: Cognitive analytic therapy around eye movement desensitization and reprocessing,2016,"https://www.scopus.com/inward/record.uri?eid=2-s2.0-84975744204&doi=10.1037%2fint0000034&partnerID=40&md5=8024841346ec5b79b0d06576dbab0ae1"
Anxiety treatment by eye movement desensitization and reprocessing in patients with myocardial infarction,2016,"https://www.scopus.com/inward/record.uri?eid=2-s2.0-85007011743&doi=10.5812%2fircmj.27368&partnerID=40&md5=503fbd4d7f58c3e4fb1f8e96e66621ec"
Postdeployment PTSD and addictive combat attachment behaviors in U.S. military service members,2016,"https://www.scopus.com/inward/record.uri?eid=2-s2.0-85001946085&doi=10.1176%2fappi.ajp.2015.15101297&partnerID=40&md5=9519e0d88f1c0e3d5f15f136e3a03fb1"
Comparisons of eye movements and matched changing visual input,2016,"https://www.scopus.com/inward/record.uri?eid=2-s2.0-84990211592&doi=10.1016%2fj.jbtep.2015.10.010&partnerID=40&md5=d0c8a437973cce2c37f77b48676c1750"
Eye movement desensitization and reprocessing (EMDR) for DSM-5 posttraumatic stress disorder (PTSD) in adults with intellectual disabilities: A case study review,2016,"https://www.scopus.com/inward/record.uri?eid=2-s2.0-84962920055&doi=10.1037%2ftra0000101&partnerID=40&md5=c31b2f7953dcbd28453b7dfa8e1e0e4e"
A Systematic Review and Meta-Analysis of Randomized and Nonrandomized Trials of Clinical Emotional Freedom Techniques (EFT) for the Treatment of Depression,2016,"https://www.scopus.com/inward/record.uri?eid=2-s2.0-85000365265&doi=10.1016%2fj.explore.2016.08.001&partnerID=40&md5=fb30fcd75e6c8478eb39e3ae607a7e47"
Guided eye movement (GEM) in trauma therapy: Hypothetical neurological routes and initial results of a sample n = 35,2016,"https://www.scopus.com/inward/record.uri?eid=2-s2.0-84958020002&doi=10.1037%2fstr0000015&partnerID=40&md5=5de2cfba63fad89f24b26ae50e7d5491"
Rationale and efficacy of proteasome inhibitor combined with arsenic trioxide in the treatment of acute promyelocytic leukemia,2016,"https://www.scopus.com/inward/record.uri?eid=2-s2.0-84984858130&doi=10.1038%2fleu.2016.227&partnerID=40&md5=e8f3bf57ff41f673c50810e135275187"
Psychological therapies for children and adolescents exposed to trauma,2016,"https://www.scopus.com/inward/record.uri?eid=2-s2.0-84990997234&doi=10.1002%2f14651858.CD012371&partnerID=40&md5=244ec0f289fd3f95ffe99d082aa98823"
Possible neural mechanisms of psychotherapy for trauma-related symptoms: Cerebral responses to the neuropsychological treatment of post-traumatic stress disorder model individuals,2016,"https://www.scopus.com/inward/record.uri?eid=2-s2.0-84989964152&doi=10.1038%2fsrep34610&partnerID=40&md5=f885ba11eb1359648d74085674976439"
Eye movement desensitisation and reprocessing therapy v. stabilisation as usual for refugees: Randomised controlled trial,2016,"https://www.scopus.com/inward/record.uri?eid=2-s2.0-84991740130&doi=10.1192%2fbjp.bp.115.167775&partnerID=40&md5=07da1ce578d857126733c3252283094a"
Effectiveness of trauma-focused treatment for patients with psychosis with and without the dissociative subtype of post-traumatic stress disorder,2016,"https://www.scopus.com/inward/record.uri?eid=2-s2.0-84991753363&doi=10.1192%2fbjp.bp.116.185579&partnerID=40&md5=02a009504e026a6bcd9b1b3ceaa7ac0b"
A comparison of dual attention, eye movements, and exposure only during eye movement desensitization and reprocessing for posttraumatic stress disorder: Results from a randomized clinical trial,2016,"https://www.scopus.com/inward/record.uri?eid=2-s2.0-84991769816&doi=10.1159%2f000447671&partnerID=40&md5=01e494f6550284cae47fb57cdaf11635"
Effect of ocular movements during Eye Movement Desensitization and Reprocessing (EMDR) therapy: A near-infrared spectroscopy study,2016,"https://www.scopus.com/inward/record.uri?eid=2-s2.0-84992596825&doi=10.1371%2fjournal.pone.0164379&partnerID=40&md5=d04572fa439c044f4ace0b3cd9e6f49d"
The role of alternating bilateral stimulation in establishing positive cognition in EMDR therapy: A multi-channel near-infrared spectroscopy study,2016,"https://www.scopus.com/inward/record.uri?eid=2-s2.0-84991273392&doi=10.1371%2fjournal.pone.0162735&partnerID=40&md5=f649ce697bd559957ba46ce83741d2bd"
Predicting trauma-focused treatment outcome in psychosis,2016,"https://www.scopus.com/inward/record.uri?eid=2-s2.0-84995661638&doi=10.1016%2fj.schres.2016.07.016&partnerID=40&md5=3d41a0411845594dbf6b5b4d6bc83af0"
Exposing therapists to trauma-focused treatment in psychosis: Effects on credibility, expected burden, and harm expectancies,2016,"https://www.scopus.com/inward/record.uri?eid=2-s2.0-84988928932&doi=10.3402%2fejpt.v7.31712&partnerID=40&md5=c7edbf4d9759afb2d031caff1b33ed60"
Investigating the effect of Eye Movement Desensitization and Reprocessing (EMDR) on postoperative pain intensity in adolescents undergoing surgery: a randomized controlled trial,2016,"https://www.scopus.com/inward/record.uri?eid=2-s2.0-85028267570&doi=10.1111%2fjan.12985&partnerID=40&md5=4fb5cde6abd07086996d93daa79ccd92"
The efficacy of eye movement desensitization and reprocessing for post-traumatic stress disorder and depression among Syrian refugees: Results of a randomized controlled trial,2016,"https://www.scopus.com/inward/record.uri?eid=2-s2.0-84976348949&doi=10.1017%2fS0033291716001070&partnerID=40&md5=eeea953cf4cdc4b9595b77c6e8266efe"
Are addiction-related memories malleable by working memory competition? Transient effects on memory vividness and nicotine craving in a randomized lab experiment,2016,"https://www.scopus.com/inward/record.uri?eid=2-s2.0-84961907086&doi=10.1016%2fj.jbtep.2016.03.007&partnerID=40&md5=1d4f45a1e484e958f867a0e6c8a9a7ba"
PSYCHOTHERAPY VERSUS PHARMACOTHERAPY FOR POSTTRAUMATIC STRESS DISORDER: SYSTEMIC REVIEW AND META-ANALYSES TO DETERMINE FIRST-LINE TREATMENTS,2016,"https://www.scopus.com/inward/record.uri?eid=2-s2.0-84985943126&doi=10.1002%2fda.22511&partnerID=40&md5=2e112bc777054c67855ec0a494b76d48"
Prolonged exposure and EMDR for PTSD v. a PTSD waiting-list condition: Effects on symptoms of psychosis, depression and social functioning in patients with chronic psychotic disorders,2016,"https://www.scopus.com/inward/record.uri?eid=2-s2.0-84976590919&doi=10.1017%2fS0033291716001094&partnerID=40&md5=f61bcb1d5fa557b2943c6ae709af8bed"
Pediatric seizure-related posttraumatic stress and anxiety symptoms treated with EMDR: A case series,2016,"https://www.scopus.com/inward/record.uri?eid=2-s2.0-85006197415&doi=10.3402%2fejpt.v7.30123&partnerID=40&md5=d980934beca97dc1d2c0cad4657f5fcc"
The use of EMDR in positive verbal material: Results from a patient study,2016,"https://www.scopus.com/inward/record.uri?eid=2-s2.0-85006212925&doi=10.3402%2fejpt.v7.30119&partnerID=40&md5=5916774c8d32fe869e89f346f99d37e6"
The effects of eye movements on emotional memories: Using an objective measure of cognitive load,2016,"https://www.scopus.com/inward/record.uri?eid=2-s2.0-85006202016&doi=10.3402%2fejpt.v7.30122&partnerID=40&md5=5bd5c6dfbaab52187ad4465f06055d96"
From the Influence of Traumas to Therapeutic Letting Go: The Contribution of Hypnosis and EMDR [Depuis l’influence des traumatismes jusqu’au lâcher prise thérapeutique: L’apport de l’hypnose et de l’EMDR] [Von der Beeinflussung durch ein Trauma zum therapeutischen Loslassen: Der Beitrag von Hypnose und EMDR] [De la influencia del trauma al dejarlo de ir terapéutico: La contribución de la hipnosis…
Self-esteem treatment in anxiety: A randomized controlled crossover trial of Eye Movement Desensitization and Reprocessing (EMDR) versus Competitive Memory Training (COMET) in patients with anxiety disorders,2016,"https://www.scopus.com/inward/record.uri?eid=2-s2.0-84964831980&doi=10.1016%2fj.brat.2016.04.002&partnerID=40&md5=51be15659e0f302ac4e300b42acf650d"
A literature review of the therapeutic mechanisms of art therapy for veterans with post-traumatic stress disorder,2016,"https://www.scopus.com/inward/record.uri?eid=2-s2.0-84963520653&doi=10.1080%2f17454832.2016.1170055&partnerID=40&md5=427a083656a03bf3fcd79c33e02e4dec"
Trauma-focused treatment in PTSD patients with psychosis: Symptom exacerbation, adverse events, and revictimization,2016,"https://www.scopus.com/inward/record.uri?eid=2-s2.0-84966309029&doi=10.1093%2fschbul%2fsbv172&partnerID=40&md5=171ff8a03beb9f491a9cf6799ab733f6"
An integrative model for the neural mechanism of eye movement desensitization and reprocessing (EMDR),2016,"https://www.scopus.com/inward/record.uri?eid=2-s2.0-84967103632&doi=10.3389%2ffnbeh.2016.00052&partnerID=40&md5=6a26f137c4d3a336c53b52279f49cc0e"
Desensitizing addiction: Using eye movements to reduce the intensity of substance-related mental imagery and craving,2016,"https://www.scopus.com/inward/record.uri?eid=2-s2.0-84964626402&doi=10.3389%2ffpsyt.2016.00014&partnerID=40&md5=fb802628e95a18e0570a4c116b304a71"
The eye movement desensitization and reprocessing approach in pain management - A case report of a patient with paraparesis,2016,"https://www.scopus.com/inward/record.uri?eid=2-s2.0-84961209819&doi=10.1016%2fj.poamed.2015.11.001&partnerID=40&md5=ddf051ff8695460374898513a4a939d3"
Psychological treatments for adults with posttraumatic stress disorder: A systematic review and meta-analysis,2016,"https://www.scopus.com/inward/record.uri?eid=2-s2.0-84954384245&doi=10.1016%2fj.cpr.2015.10.003&partnerID=40&md5=9ed0a60a4ab009eafa4dff3149a840f4"
Amygdala volumetric change following psychotherapy for posttraumatic stress disorder,2016,"https://www.scopus.com/inward/record.uri?eid=2-s2.0-84992497917&doi=10.1176%2fappi.neuropsych.16010006&partnerID=40&md5=30a8662f25d5f2738159153e52c23d89"
The efficacy of EMDR in the treatment of depression,2016,"https://www.scopus.com/inward/record.uri?eid=2-s2.0-85034269454&doi=10.1891%2f1933-3196.10.2.59&partnerID=40&md5=55ab91e3ee2061dbacbc128a08d72b76"
The EMDR Integrative Group Treatment Protocol for patients with cancer,2016,"https://www.scopus.com/inward/record.uri?eid=2-s2.0-85041313074&doi=10.1891%2f1933-3196.10.3.199&partnerID=40&md5=bc011969c928c862615320824f6e6dd8"
EMDR and CBT: A comparative clinical study with oncological patients,2016,"https://www.scopus.com/inward/record.uri?eid=2-s2.0-85033590313&doi=10.1891%2f1933-3196.10.3.215&partnerID=40&md5=82df2221f8f34fc971888708c00fddef"
Eye movement desensitization and reprocessing vs. treatment-as-usual for non-specific chronic back pain patients with psychological trauma: A randomized controlled pilot study,2016,"https://www.scopus.com/inward/record.uri?eid=2-s2.0-85009832250&doi=10.3389%2ffpsyt.2016.00201&partnerID=40&md5=aadbae2fcdee1f7eb0f4228b3d9d6445"
Treatment augmentation effects of EMDR intervention after traumatic experiences in patients with major depression: A case series,2016,"https://www.scopus.com/inward/record.uri?eid=2-s2.0-84963983704&doi=10.5350%2fDAJPN2016290111&partnerID=40&md5=1d9b1aae21d9e32c9d6a6cf751556f8e"
Replication requires psychological rather than statistical hypotheses: The case of eye movements enhancing word recollection,2016,"https://www.scopus.com/inward/record.uri?eid=2-s2.0-85009343317&doi=10.3389%2ffpsyg.2016.02023&partnerID=40&md5=c7cea0064353c1c6ca9f2dbf236f6cf4"
Serum concentrations of TNF-αs soluble receptors during psychotherapy in German soldiers suffering from combat-related PTSD,2016,"https://www.scopus.com/inward/record.uri?eid=2-s2.0-84989927214&partnerID=40&md5=880c2e135a2ce232abd01e429c5a71d7"
Cultivating a trauma awareness culture in the addictions,2016,"https://www.scopus.com/inward/record.uri?eid=2-s2.0-85021095831&doi=10.2174%2f1874473710666170111102835&partnerID=40&md5=b7abaffb857690b5f824921afc9a8196"
Nonconventional interventions for chronic post-traumatic stress disorder: Ketamine, repetitive trans-cranial magnetic stimulation (rTMS), and alternative approaches,2016,"https://www.scopus.com/inward/record.uri?eid=2-s2.0-84955400981&doi=10.1080%2f15299732.2015.1046101&partnerID=40&md5=f99d017e3a8e4d0e5e776a835766029f"
Reviewing outcomes of psychological interventions with torture survivors: Conceptual, methodological and ethical Issues,2016,"https://www.scopus.com/inward/record.uri?eid=2-s2.0-85016924920&partnerID=40&md5=2c7bbb45d37cb1249b6db54d7a8aa977"
Neurophysiological correlates of eye movement desensitization and reprocessing sessions: Preliminary evidence for traumatic memories integration,2015,"https://www.scopus.com/inward/record.uri?eid=2-s2.0-84944278675&doi=10.1111%2fcpf.12184&partnerID=40&md5=3c2ee35ce440338f1efd88b0c0af3cc6"
Effect of Eye Movement Desensitization and Reprocessing (EMDR) on Depression in Patients With Myocardial Infarction (MI),2015,"https://www.scopus.com/inward/record.uri?eid=2-s2.0-84959069423&doi=10.5539%2fgjhs.v7n6p258&partnerID=40&md5=b88a0b776cee95f3e400718b1e255256"
Effectiveness of cognitive behavioral therapy integrated with systematic desensitization, cognitive behavioral therapy combined with eye movement desensitization and reprocessing therapy, and cognitive behavioral therapy combined with virtual reality exposure therapy methods in the treatment of flight anxiety: A randomized trial,2015,"https://www.scopus.com/inward/record.uri?eid=2-s2.0-8494377313…
Difficult to treat? A comparison of the effectiveness of treatment as usual in refugees and non-refugees,2015,"https://www.scopus.com/inward/record.uri?eid=2-s2.0-84971539882&doi=10.1192%2fpb.bp.114.047928&partnerID=40&md5=4ca207efd3aa0f6b8a83f41e459f8b90"
Emdr for syrian refugees with posttraumatic stress disorder symptoms: Results of a pilot randomized controlled trial,2015,"https://www.scopus.com/inward/record.uri?eid=2-s2.0-84948413834&doi=10.3402%2fejpt.v6.27414&partnerID=40&md5=3d636a243bc573c191f6c67705ae1254"
EMDR therapy for PTSD after motor vehicle accidents: Meta-analytic evidence for specific treatment,2015,"https://www.scopus.com/inward/record.uri?eid=2-s2.0-84933677145&doi=10.3389%2ffnhum.2015.00213&partnerID=40&md5=99717b0a94e76941efa56d31645ea23d"
REM desensitization as a new therapeutic method for post-traumatic stress disorder: a randomized controlled trial,2015,"https://www.scopus.com/inward/record.uri?eid=2-s2.0-84973429703&partnerID=40&md5=e173ca51d72c7ab6eb3d7549f12d4556"
A multi-site randomized study to compare the effects of Eye Movement Desensitization and Reprocessing (EMDR) added to TAU versus TAU to reduce craving and drinking behavior in alcohol dependent outpatients: Study protocol,2015,"https://www.scopus.com/inward/record.uri?eid=2-s2.0-84925301065&doi=10.1186%2fs12888-015-0431-z&partnerID=40&md5=1736e3741d4cc8201e3fc44df7903c6f"
Trauma Informed Additional – Programme,2015,"https://www.scopus.com/inward/record.uri?eid=2-s2.0-85029359750&doi=10.1108%2fJCRPP-12-2014-0007&partnerID=40&md5=8f4045fddb51642458337a6056fdcdc8"
Breathing Biofeedback as an Adjunct to Exposure in Cognitive Behavioral Therapy Hastens the Reduction of PTSD Symptoms: A Pilot Study,2015,"https://www.scopus.com/inward/record.uri?eid=2-s2.0-84940001731&doi=10.1007%2fs10484-015-9268-y&partnerID=40&md5=6a249f8e6b5265981b6e578a994b6bce"
Pilot research study on the provision of the eye movement desensitization and reprocessing integrative group treatment protocol with female cancer patients,2015,"https://www.scopus.com/inward/record.uri?eid=2-s2.0-85016273675&doi=10.1891%2f1933-3196.9.2.98&partnerID=40&md5=4828f897206329abd6d95b6bb6e6aba1"
Eye movement desensitization and reprocessing for treating psychological disturbances in Taiwanese adolescents who experienced Typhoon Morakot,2015,"https://www.scopus.com/inward/record.uri?eid=2-s2.0-84942836257&doi=10.1016%2fj.kjms.2015.04.013&partnerID=40&md5=792c658b573b6930171d6cf72eadd234"
Eye movement desensitization and reprocessing versus cognitive-behavioral therapy for adult posttraumatic stress disorder: Systematic review and meta-analysis,2015,"https://www.scopus.com/inward/record.uri?eid=2-s2.0-84930901788&doi=10.1097%2fNMD.0000000000000306&partnerID=40&md5=3d290c847658ff7261547992ee7b2fe0"
Neuropsychological and physiological outcomes pre- and post-EMDR therapy for a woman with PTSD: A case study,2015,"https://www.scopus.com/inward/record.uri?eid=2-s2.0-85042393491&doi=10.1891%2f1933-3196.9.4.174&partnerID=40&md5=908d32024de30184805bb96f64d1c673"
EMDR protocol for recent critical incidents: A randomized controlled trial in a technological disaster context,2015,"https://www.scopus.com/inward/record.uri?eid=2-s2.0-85042393249&doi=10.1891%2f1933-3196.9.4.166&partnerID=40&md5=39f322c2085270d8497bf6039dd889d7"
Neural processing of emotions in traumatized children treated with Eye Movement Desensitization and Reprocessing therapy: A hdEEG study,2015,"https://www.scopus.com/inward/record.uri?eid=2-s2.0-84949633754&doi=10.3389%2ffpsyg.2015.01662&partnerID=40&md5=a46a0717a4c7a96f2bc6dd5449069665"
Desensitization of Triggers and Urge Reprocessing for Pathological Gambling: A Case Series,2015,"https://www.scopus.com/inward/record.uri?eid=2-s2.0-84888260983&doi=10.1007%2fs10899-013-9422-5&partnerID=40&md5=c1c28e39d1438a6315caccd52ef4bc4a"
Speed matters: Relationship between speed of eye movements and modification of aversive autobiographical memories,2015,"https://www.scopus.com/inward/record.uri?eid=2-s2.0-84930615946&doi=10.3389%2ffpsyt.2015.00045&partnerID=40&md5=c75783c1e0935e0bd48822d3b19b882d"
Prolonged exposure vs eyemovement desensitization and reprocessing vs waiting list for posttraumatic stress disorder in patients with a psychotic disorder: A randomized clinical trial,2015,"https://www.scopus.com/inward/record.uri?eid=2-s2.0-84925349592&doi=10.1001%2fjamapsychiatry.2014.2637&partnerID=40&md5=54766b19c7977e7da3d5ba1a915ae325"
The effectiveness of mental health interventions for adult female survivors of sexual assault: A systematic review,2015,"https://www.scopus.com/inward/record.uri?eid=2-s2.0-84947490506&doi=10.1016%2fj.avb.2015.06.004&partnerID=40&md5=1918c0c96c3bb9929bc06924de395360"
The effect of horizontal eye movements on free recall: A preregistered adversarial collaboration,2015,"https://www.scopus.com/inward/record.uri?eid=2-s2.0-84925666673&doi=10.1037%2fxge0000038&partnerID=40&md5=c6eab81e3d1bf52601d71d16c8d3636a"
Correlates of EMDR therapy in functional and structural neuroimaging: A critical summary of recent findings [Correlatos de la terapia EMDR en la neuroimagen funcional y estructural: Un resumen crï¿½tico de los hallazgos recientes],2015,"https://www.scopus.com/inward/record.uri?eid=2-s2.0-85043558606&doi=10.1891%2f1933-3196.9.2.E58&partnerID=40&md5=b0bf36cb49070fed28b934e6141f8b26"
EMDR Therapy Humanitarian Assistance Programs: Treating the psychological, physical, and societal effects of adverse experiences worldwide [Programmes d'assistance humanitaire de la psychothï¿½rapie EMDR: Traiter les effets psychologiques, physiques et sociï¿½taux des expï¿½riences dï¿½favorables ï¿½ travers le monde],2015,"https://www.scopus.com/inward/record.uri?eid=2-s2.0-85043552928&doi=10.18…
RTAD: A real-time adaptive dissemination system for VANETs,2015,"https://www.scopus.com/inward/record.uri?eid=2-s2.0-84925352596&doi=10.1016%2fj.comcom.2015.01.017&partnerID=40&md5=a406a48ce44633f9514b1bb0011d885d"
Meta-analysis of psychological treatments for posttraumatic stress disorder in adult survivors of childhood abuse,2014,"https://www.scopus.com/inward/record.uri?eid=2-s2.0-84912034824&doi=10.1016%2fj.cpr.2014.10.004&partnerID=40&md5=97e2138b1720cf39cb7f7d149fc5b82b"
A comparison of eye movement desensitization and reprocessing and progressive counting among therapists in training,2014,"https://www.scopus.com/inward/record.uri?eid=2-s2.0-84975322300&doi=10.1037%2ftrm0000011&partnerID=40&md5=27ca25b85a760d5ba380039d3ed5ac05"
Eye movement desensitization and reprocessing therapy in subsyndromal bipolar patients with a history of traumatic events: A randomized, controlled pilot-study,2014,"https://www.scopus.com/inward/record.uri?eid=2-s2.0-84902544322&doi=10.1016%2fj.psychres.2014.05.012&partnerID=40&md5=183d9003bfe83574fb832285debc680b"
Facilitating access to emotions: Neural signature of EMDR stimulation,2014,"https://www.scopus.com/inward/record.uri?eid=2-s2.0-84929473504&doi=10.1371%2fjournal.pone.0106350&partnerID=40&md5=cf28b8154a59efeee80073ae65bd88b5"
Efficacy of eye-movement desensitization and reprocessing for patients with posttraumatic-stress disorder: A meta-analysis of randomized controlled trials,2014,"https://www.scopus.com/inward/record.uri?eid=2-s2.0-84905435380&doi=10.1371%2fjournal.pone.0103676&partnerID=40&md5=b7ce5f86e334c7f2f66e0b49da55743c"
Mprovement of mood and sleep alterations in posttraumatic stress disorder patients by eye movement desensitization and reprocessing,2014,"https://www.scopus.com/inward/record.uri?eid=2-s2.0-84902266243&doi=10.3389%2ffnbeh.2014.00209&partnerID=40&md5=aeea118aa01a3fd14261b9b3dc4b3a0b"
Post-traumatic stress disorder - A diagnostic and therapeutic challenge [Posttraumatische belastungsstörung - Eine diagnostische und therapeutische herausforderung],2014,"https://www.scopus.com/inward/record.uri?eid=2-s2.0-84896869085&doi=10.3238%2farztebl.2014.0059&partnerID=40&md5=fcdda817ea9f961bbfe8c0de570ceae4"
A Role for EMDR in the Treatment of Trauma in Patients Suffering From a Psychosis: Four Vignettes,2014,"https://www.scopus.com/inward/record.uri?eid=2-s2.0-84994874474&doi=10.1891%2f1933-3196.8.1.19&partnerID=40&md5=fc7989f4d9af7c8ce08be599b7f181b0"
Treating Trauma in Addiction with EMDR: A Pilot Study,2014,"https://www.scopus.com/inward/record.uri?eid=2-s2.0-84926032782&doi=10.1080%2f02791072.2014.921744&partnerID=40&md5=7ba7ef6f2d1a7983d9d71df25243e344"
Eye Movement Desensitization and Reprocessing (EMDR) for hyperemesis gravidarum: A case series,2014,"https://www.scopus.com/inward/record.uri?eid=2-s2.0-84919718179&doi=10.5350%2fDAJPN2014270408&partnerID=40&md5=6ea67b51c0bdd5260958987e65a545b6"
The Eye Movement Desensitization and Reprocessing Procedure Prevents Defensive Processing in Health Persuasion,2014,"https://www.scopus.com/inward/record.uri?eid=2-s2.0-84897987242&doi=10.1080%2f10410236.2013.779558&partnerID=40&md5=b4c6936457d5ad1724faa7d7090125bb"
The role of eye movement desensitization and reprocessing (EMDR) therapy in medicine: addressing the psychological and physical symptoms stemming from adverse life experiences.,2014,"https://www.scopus.com/inward/record.uri?eid=2-s2.0-84910131528&partnerID=40&md5=d21aa76aa92f6bedbd048de42f705ad6"
Effects of eye movement desensitization and reprocessing (EMDR) treatment in chronic pain patients: A systematic review,2014,"https://www.scopus.com/inward/record.uri?eid=2-s2.0-84893863959&doi=10.1111%2fpme.12303&partnerID=40&md5=c8b91d1ec5f0d451f3449b9368990123"
Trauma-focused cognitive behavioral therapy or eye movement desensitization and reprocessing: what works in children with posttraumatic stress symptoms? A randomized controlled trial,2014,"https://www.scopus.com/inward/record.uri?eid=2-s2.0-84925535066&doi=10.1007%2fs00787-014-0572-5&partnerID=40&md5=44618c2d12b3773c07eb116c6b5ef5d9"
Cessation of deliberate self harm following eye movement desensitisation and reprocessing: A case report,2014,"https://www.scopus.com/inward/record.uri?eid=2-s2.0-77956457569&doi=10.1186%2f1757-1626-1-177&partnerID=40&md5=bb80e7b31c465b694c8e3bf4b9084780"
How eye movements in EMDR work: Changes in memory vividness and emotionality,2014,"https://www.scopus.com/inward/record.uri?eid=2-s2.0-84900412017&doi=10.1016%2fj.jbtep.2014.04.004&partnerID=40&md5=d936342b2e084090469396a1a1f7189f"
Correlates of EMDR therapy in functional and structural neuroimaging: A critical summary of recent findings [Corrï¿½lats de la thï¿½rapie EMDR en neuroimagerie fonctionnelle et structurelle: Un rï¿½sumï¿½ critique des rï¿½sultats rï¿½cents],2014,"https://www.scopus.com/inward/record.uri?eid=2-s2.0-85043560199&doi=10.1891%2f1933-3196.8.2.E29&partnerID=40&md5=67f070787e889a836501786ad11f84c2"
Blurring of emotional and non-emotional memories by taxing working memory during recall,2014,"https://www.scopus.com/inward/record.uri?eid=2-s2.0-84896548575&doi=10.1080%2f02699931.2013.848785&partnerID=40&md5=0a48235d75a1591ce53f1974aab57936"
Outcome Benchmarks for Adaptations of Research-Supported Treatments for Adult Traumatic Stress,2014,"https://www.scopus.com/inward/record.uri?eid=2-s2.0-84963571361&doi=10.1177%2f1049731514547906&partnerID=40&md5=29b82f0234fe92c53c414f3786ca5642"
Risk perception and emotional coping: A pathway for behavioural addiction?,2014,"https://www.scopus.com/inward/record.uri?eid=2-s2.0-84896140043&doi=10.1159%2f000353589&partnerID=40&md5=9aa84293c9881235eab85487aedc1f46"
Psychological therapies for chronic post-traumatic stress disorder (PTSD) in adults,2013,"https://www.scopus.com/inward/record.uri?eid=2-s2.0-84896085913&doi=10.1002%2f14651858.CD003388.pub4&partnerID=40&md5=c30e0d5b7d478dd548164c57e3c4f427"
Posttraumatic stress disorder: Bio-psycho-social aspects, Eye Movement Desensitisation and Reprocessing and Autogenic Training in persistent stress: Case study, part 2,2013,"https://www.scopus.com/inward/record.uri?eid=2-s2.0-84892624466&doi=10.5708%2fEJMH.8.2013.2.4&partnerID=40&md5=5615187f2dabdc4283c4c66daa9a5351"
Efficacy of a trauma-focused treatment approach for dental phobia: A randomized clinical trial,2013,"https://www.scopus.com/inward/record.uri?eid=2-s2.0-84887406934&doi=10.1111%2feos.12090&partnerID=40&md5=73409aee01c406095878e4298f8f53b2"
Treating ptsd in patients with psychosis: A within-group controlled feasibility study examining the efficacy and safety of evidence-based pe and EMDR protocols,2013,"https://www.scopus.com/inward/record.uri?eid=2-s2.0-84884973810&doi=10.1016%2fj.beth.2013.07.002&partnerID=40&md5=3d3f07b0c2f2ca8b938a2e69b6847da5"
The effect of military motion-assisted memory desensitization and reprocessing treatment on the symptoms of combat-related post traumatic stress disorder: First preliminary results,2013,"https://www.scopus.com/inward/record.uri?eid=2-s2.0-84888436775&doi=10.3233%2f978-1-61499-282-0-125&partnerID=40&md5=d60fa4b34b9c29171944ff7b7ee42b89"
No effects of eye movements on the encoding of the visuospatial sketchpad and the phonological loop in healthy participants: Possible implications for eye movement desensitization and reprocessing therapy,2013,"https://www.scopus.com/inward/record.uri?eid=2-s2.0-84884503433&doi=10.1016%2fj.paid.2013.08.005&partnerID=40&md5=c5b739600f1ed1f5e571a3f866ca581a"
A controlled comparison of eye movement desensitization & reprocessing and progressive counting,2013,"https://www.scopus.com/inward/record.uri?eid=2-s2.0-84888600825&doi=10.1080%2f10926771.2013.834020&partnerID=40&md5=5685554ffab7d0a6fbb813524200b063"
Effects of eye movement desensitization and reprocessing (EMDR) on non-specific chronic back pain: A randomized controlled trial with additional exploration of the underlying mechanisms,2013,"https://www.scopus.com/inward/record.uri?eid=2-s2.0-84883190021&doi=10.1186%2f1471-2474-14-256&partnerID=40&md5=1e4431899ca3917a76ff6b214e305b14"
The impact of eye movements and tones on disturbing memories involving PTSD and other mental disorders,2013,"https://www.scopus.com/inward/record.uri?eid=2-s2.0-84880900158&doi=10.1016%2fj.jbtep.2013.07.002&partnerID=40&md5=9366c1da12062c7cce024930977b046e"
Critical role of STAT3 in IL-6-mediated drug resistance in human neuroblastoma,2013,"https://www.scopus.com/inward/record.uri?eid=2-s2.0-84880062835&doi=10.1158%2f0008-5472.CAN-12-2353&partnerID=40&md5=37dbc204042b960fec215796ec93d76f"
Conflict-aware relay selection for multicast in MUD Based Wireless Networks,2013,"https://www.scopus.com/inward/record.uri?eid=2-s2.0-84878623964&doi=10.4304%2fjnw.8.4.787-795&partnerID=40&md5=09cc5ef8e81c25198383d8705e8d07b2"
A multi-site single blind clinical study to compare the effects of prolonged exposure, eye movement desensitization and reprocessing and waiting list on patients with a current diagnosis of psychosis and co morbid post traumatic stress disorder: Study protocol for the randomized controlled trial Treating Trauma in Psychosis,2013,"https://www.scopus.com/inward/record.uri?eid=2-s2.0-84878009664&doi…
Internet-delivered eye movement desensitization and reprocessing (iEMDR): An open trial,2013,"https://www.scopus.com/inward/record.uri?eid=2-s2.0-84914818299&doi=10.12688%2ff1000research.2-79.v2&partnerID=40&md5=af36b0adb35cbf1ef62ec1b52b9c87d0"
What is the role of eye movements in eye movement desensitization and reprocessing (EMDR) for post-traumatic stress disorder (PTSD)? A review,2013,"https://www.scopus.com/inward/record.uri?eid=2-s2.0-84875986650&doi=10.1017%2fS1352465812000793&partnerID=40&md5=91ce4ff030ab1fa7019822ee12619f42"
Post-traumatic stress disorder: New directions in pharmacotherapy,2013,"https://www.scopus.com/inward/record.uri?eid=2-s2.0-84877275624&doi=10.1192%2fapt.bp.111.010041&partnerID=40&md5=77075a4ef693d93250c7bb1d2cb8f314"
Psychological therapies for the treatment of post-traumatic stress disorder in children and adolescents (Review),2013,"https://www.scopus.com/inward/record.uri?eid=2-s2.0-84878029452&doi=10.1002%2febch.1916&partnerID=40&md5=7db779235f81058a447f35ccc0e12f2f"
Using neurobiological measures to predict and assess treatment outcome of psychotherapy in posttraumatic stress disorder: Systematic review,2013,"https://www.scopus.com/inward/record.uri?eid=2-s2.0-84875642246&doi=10.1159%2f000343258&partnerID=40&md5=174e56bbe3bcad80c4f1da55744a8ed5"
EMDR therapy modulates the default mode network in a subsyndromal, traumatized bipolar patient,2013,"https://www.scopus.com/inward/record.uri?eid=2-s2.0-84875654983&doi=10.1159%2f000346654&partnerID=40&md5=dd05de08e67841a4aeb13a963420858a"
Methodological aspects of cognitive rehabilitation with eye movement desensitization and reprocessing (EMDR),2013,"https://www.scopus.com/inward/record.uri?eid=2-s2.0-84874989054&partnerID=40&md5=90a78b12feb6f14377bbcf025e888717"
On EMDR: Eye movements during retrieval reduce subjective vividness and objective memory accessibility during future recall,2013,"https://www.scopus.com/inward/record.uri?eid=2-s2.0-84874336041&doi=10.1080%2f02699931.2012.691087&partnerID=40&md5=414745f08ba93463631c2c3f082530a4"
Bilateral saccadic eye movements and tactile stimulation, but not auditory stimulation, enhance memory retrieval,2013,"https://www.scopus.com/inward/record.uri?eid=2-s2.0-84869115361&doi=10.1016%2fj.bandc.2012.10.003&partnerID=40&md5=4b3605b6786494f8405112b346d9fa45"
A meta-analysis of the contribution of eye movements in processing emotional memories,2013,"https://www.scopus.com/inward/record.uri?eid=2-s2.0-84871819305&doi=10.1016%2fj.jbtep.2012.11.001&partnerID=40&md5=bb463b0d74737ffdc2e6cd6d6092c11b"
The effect of military motion-assisted memory desensitization and reprocessing treatment on the symptoms of combat- related post traumatic stress disorder: First preliminary results,2013,"https://www.scopus.com/inward/record.uri?eid=2-s2.0-85019687038&partnerID=40&md5=5ad519581e4edff675094a2a45200ec7"
Meta-analysis of the efficacy of treatments for posttraumatic stress disorder,2013,"https://www.scopus.com/inward/record.uri?eid=2-s2.0-84879589530&doi=10.4088%2fJCP.12r08225&partnerID=40&md5=8dfbc80d9a8b8ed10fc520aff36f3f4e"
An update on the efficacy of cognitive-behavioral therapy, cognitive therapy, and exposure therapy for posttraumatic stress disorder,2013,"https://www.scopus.com/inward/record.uri?eid=2-s2.0-84896482225&doi=10.2190%2fPM.46.4.b&partnerID=40&md5=e87e4bd45e6dc80bfd97237cbd8041c1"
Psychological therapies for the treatment of post-traumatic stress disorder in children and adolescents.,2012,"https://www.scopus.com/inward/record.uri?eid=2-s2.0-84874211707&partnerID=40&md5=a25109a80a418090870d56208dade843"
Eye movement desensitization and reprocessing (emdr) - psychological and neurobiological contexts of posttraumatic stress disorder therapy [Desenzitizace a zpracování pomocí očních pohybů (emdr) - psychologickéa neurobiologické souvislosti terapie posttraumatické stresové poruchy],2012,"https://www.scopus.com/inward/record.uri?eid=2-s2.0-84868094030&partnerID=40&md5=23f16118c2c9b20e9d83c5898e3a38…
Neurobiological Correlates of EMDR Monitoring - An EEG Study,2012,"https://www.scopus.com/inward/record.uri?eid=2-s2.0-84866869332&doi=10.1371%2fjournal.pone.0045753&partnerID=40&md5=74b5ce3f6a13892ce233897b29d4b1e7"
Treatment of a woman with emetophobia: A trauma focused approach,2012,"https://www.scopus.com/inward/record.uri?eid=2-s2.0-84864811327&doi=10.4081%2fmi.2012.e3&partnerID=40&md5=364732fcaa6aecce76be7bfb5a781d94"
Early treatment of rape victims: Presentation of an emergency EMDR protocol,2012,"https://www.scopus.com/inward/record.uri?eid=2-s2.0-84866498658&doi=10.1016%2fj.sexol.2011.11.012&partnerID=40&md5=d1eb92c2075d717acbf3f49809004579"
Treatment of PTSD in people with severe intellectual disabilities: A case series,2012,"https://www.scopus.com/inward/record.uri?eid=2-s2.0-84861034132&doi=10.3109%2f17518423.2011.654283&partnerID=40&md5=7c62b008118ab5cf5c4d75111bdd731e"
Biological and clinical framework for posttraumatic stress disorder,2012,"https://www.scopus.com/inward/record.uri?eid=2-s2.0-84861174168&doi=10.1016%2fB978-0-444-52002-9.00018-8&partnerID=40&md5=93783d03c8d09ba078037005b80168e0"
EMDR-based treatment of psychotraumatic antecedents in illicit drug abusers: A report of two cases,2012,"https://www.scopus.com/inward/record.uri?eid=2-s2.0-84860714766&partnerID=40&md5=4e159d4609b007aa79f26d5b0159c0b8"
Tones inferior to eye movements in the EMDR treatment of PTSD,2012,"https://www.scopus.com/inward/record.uri?eid=2-s2.0-84859619123&doi=10.1016%2fj.brat.2012.02.001&partnerID=40&md5=358466f46702cb8ed2b25362c46ce513"
Benefits of "eye movement desensitization and reprocessing" psychotherapy in the treatment of female victims of intimate partner rape,2012,"https://www.scopus.com/inward/record.uri?eid=2-s2.0-84860915174&doi=10.1016%2fj.sexol.2011.05.002&partnerID=40&md5=94ec853f5b9e334afd25fb045c822db4"
Treating Posttraumatic Stress Disorder With Metacognitive Therapy: A Preliminary Controlled Trial,2012,"https://www.scopus.com/inward/record.uri?eid=2-s2.0-84859151296&doi=10.1002%2fjclp.20871&partnerID=40&md5=14a4082ef3fe00fb4f9a460d40033b33"
The Patient Observer: Eye-Movement Desensitization and Reprocessing for the Treatment of Posttraumatic Stress following Childbirth,2012,"https://www.scopus.com/inward/record.uri?eid=2-s2.0-84857568774&doi=10.1111%2fj.1523-536X.2011.00517.x&partnerID=40&md5=1f1dd1ed73f04ffaa56c3d8939db98a4"
Treating trauma in psychosis with EMDR: A pilot study,2012,"https://www.scopus.com/inward/record.uri?eid=2-s2.0-80755184824&doi=10.1016%2fj.jbtep.2011.09.011&partnerID=40&md5=6d308f41c62ed8fb6a3b2bb308257e36"
Cognitive behaviour therapy versus eye movement desensitization and reprocessing for post-traumatic disorder - Is it all in the homework then?,2012,"https://www.scopus.com/inward/record.uri?eid=2-s2.0-84867890352&doi=10.1016%2fj.erap.2012.08.001&partnerID=40&md5=15df93424ce11df79b1d056e62984bb9"
EMDR therapy: An overview of its development and mechanisms of action,2012,"https://www.scopus.com/inward/record.uri?eid=2-s2.0-84867875855&doi=10.1016%2fj.erap.2012.08.005&partnerID=40&md5=660eaddef4d4d3556f1d571933a057a9"
Eye movement desensitization and reprocessing (EMDR) therapy in the treatment of victims of domestic violence: A pilot study,2012,"https://www.scopus.com/inward/record.uri?eid=2-s2.0-84867883548&doi=10.1016%2fj.erap.2012.08.006&partnerID=40&md5=612049b677b73c03f6287c69ca48fd68"
Treatment of grief and mourning through EMDR: Conceptual considerations and clinical guidelines,2012,"https://www.scopus.com/inward/record.uri?eid=2-s2.0-84867856912&doi=10.1016%2fj.erap.2012.09.002&partnerID=40&md5=07325e3272211d4f3a45c0291cccdc32"
EMDR therapy: An overview of current and future research les thérapies,2012,"https://www.scopus.com/inward/record.uri?eid=2-s2.0-84867850528&doi=10.1016%2fj.erap.2012.09.005&partnerID=40&md5=41db87646399f05fcd0d967742a5a1be"
Differences between effects of psychological versus pharmacological treatments on functional and morphological brain alterations in anxiety disorders and major depressive disorder: A systematic review,2012,"https://www.scopus.com/inward/record.uri?eid=2-s2.0-82855161301&doi=10.1016%2fj.neubiorev.2011.09.004&partnerID=40&md5=fdb3a9ec7db0221480fef8bcfe82b9b5"
Psychological treatment of PTSD in children: An evidence-based review,2011,"https://www.scopus.com/inward/record.uri?eid=2-s2.0-84857244090&doi=10.1080%2f03033910.2011.611612&partnerID=40&md5=3b5adb264e3b3d18f5828f6812426802"
EMDR and mindfulness. Eye movements and attentional breathing tax working memory and reduce vividness and emotionality of aversive ideation,2011,"https://www.scopus.com/inward/record.uri?eid=2-s2.0-79955792730&doi=10.1016%2fj.jbtep.2011.03.004&partnerID=40&md5=2ef93762f4fdf196917f8bd190552c88"
Do horizontal saccadic eye movements increase interhemispheric coherence? Investigation of a hypothesized neural mechanism underlying EMDR,2011,"https://www.scopus.com/inward/record.uri?eid=2-s2.0-80052859368&doi=10.3389%2ffpsyt.2011.00004&partnerID=40&md5=bbed8311e303ec29146f344b4ce835eb"
Comparison of eye movement desensitization and reprocessing with citalopram in treatment of obsessivecompulsive disorder,2011,"https://www.scopus.com/inward/record.uri?eid=2-s2.0-80053952201&doi=10.3109%2f13651501.2011.590210&partnerID=40&md5=65495872af5a2cb2395856ad5068982c"
Eye movement desensitization and reprocessing as a therapeutic intervention for traumatized children and adolescents: A systematic review of the evidence for family therapists,2011,"https://www.scopus.com/inward/record.uri?eid=2-s2.0-80054889551&doi=10.1111%2fj.1467-6427.2011.00548.x&partnerID=40&md5=0fd39a69d2d65eda4b1901c3110e13a7"
Attentional bias in post-traumatic stress disorder diminishes after symptom amelioration,2011,"https://www.scopus.com/inward/record.uri?eid=2-s2.0-80053567699&doi=10.1016%2fj.brat.2011.08.006&partnerID=40&md5=a8076a252085234e48a1c890c1fb8326"
General relativistic ray-tracing algorithm for the determination of the electron-positron energy deposition rate from neutrino pair annihilation around rotating neutron and quark stars,2011,"https://www.scopus.com/inward/record.uri?eid=2-s2.0-84860415363&doi=10.1111%2fj.1365-2966.2011.19414.x&partnerID=40&md5=a3f329c18f8386afc0245e52006fa922"
New approaches to combining pharmacotherapy and psychotherapy for posttraumatic stress disorder,2011,"https://www.scopus.com/inward/record.uri?eid=2-s2.0-80052873967&doi=10.1517%2f14656566.2011.604030&partnerID=40&md5=c9496b5ea46d897e1808f7a7cf130456"
The role of imagery rehearsal with and without eye movements in the creation of false memories,2011,"https://www.scopus.com/inward/record.uri?eid=2-s2.0-79960680587&doi=10.1080%2f10683160903397524&partnerID=40&md5=a27ef56d2949025e982e9b230586b1a9"
A controlled comparison of the effectiveness and efficiency of two psychological therapies for posttraumatic stress disorder: Eye movement desensitization and reprocessing vs. emotional freedom techniques,2011,"https://www.scopus.com/inward/record.uri?eid=2-s2.0-79958142629&doi=10.1097%2fNMD.0b013e31821cd262&partnerID=40&md5=cb73ae28f9e50cca2dc11b62549a056b"
School-based intervention programs for PTSD symptoms: A review and meta-analysis,2011,"https://www.scopus.com/inward/record.uri?eid=2-s2.0-79953786994&doi=10.1002%2fjts.20622&partnerID=40&md5=0cf32b3313348d40008b43f28e0ce666"
The power of rhetoric: Two healing movements,2011,"https://www.scopus.com/inward/record.uri?eid=2-s2.0-79957516845&partnerID=40&md5=c3f997167e5d729713f5e7ba179bf41b"
Taxing working memory reduces vividness and emotional intensity of images about the Queen's Day tragedy,2011,"https://www.scopus.com/inward/record.uri?eid=2-s2.0-78049499499&doi=10.1016%2fj.jbtep.2010.09.004&partnerID=40&md5=901ab9abb4c75807f64582f361db658e"
EMDR: Eye movements superior to beeps in taxing working memory and reducing vividness of recollections,2011,"https://www.scopus.com/inward/record.uri?eid=2-s2.0-78751704973&doi=10.1016%2fj.brat.2010.11.003&partnerID=40&md5=f6b9ea3b6bb89ed3a69fbc0a82d5ad64"
Use of complementary and alternative medicine at Norwegian and Danish hospitals,2011,"https://www.scopus.com/inward/record.uri?eid=2-s2.0-78651451137&doi=10.1186%2f1472-6882-11-4&partnerID=40&md5=da270f827ab03c01c31537e66638e176"
The efficacy and psychophysiological correlates of dual-attention tasks in eye movement desensitization and reprocessing (EMDR),2011,"https://www.scopus.com/inward/record.uri?eid=2-s2.0-78650240889&doi=10.1016%2fj.janxdis.2010.06.024&partnerID=40&md5=d1f8b1fcf7cc8d41ca74b0b3b96c9da7"
Outreach and screening following the 2005 London bombings: Usage and outcomes,2010,"https://www.scopus.com/inward/record.uri?eid=2-s2.0-78650304060&doi=10.1017%2fS0033291710000206&partnerID=40&md5=c1052b1f9afe4018a554319726617580"
Effectiveness of MASTR/EMDR therapy for traumatized adolescents,2010,"https://www.scopus.com/inward/record.uri?eid=2-s2.0-79960964856&doi=10.1080%2f19361521003761325&partnerID=40&md5=75c953f581203887a5f4744b5502b32d"
Bilateral Eye Movements, Attentional Flexibility and Metaphor Comprehension: The Substrate of REM Dreaming?,2010,"https://www.scopus.com/inward/record.uri?eid=2-s2.0-78650768714&doi=10.1037%2fa0020841&partnerID=40&md5=b9a81bcfed130d1c1a5952f526b71153"
Preliminary study of a new integrative approach in treating post-traumatic stress disorder: SEE FAR CBT,2010,"https://www.scopus.com/inward/record.uri?eid=2-s2.0-78649366205&doi=10.1016%2fj.aip.2010.07.003&partnerID=40&md5=03871a866f6a69a7cf9cf4ec263d80cc"
EMDR effects on pursuit eye movements,2010,"https://www.scopus.com/inward/record.uri?eid=2-s2.0-77956551525&doi=10.1371%2fjournal.pone.0010762&partnerID=40&md5=c4e07621a85bc3ecabe32fd991b424fc"
The feeling-state theory of impulse-control disorders and the Impulse-Control Disorder Protocol,2010,"https://www.scopus.com/inward/record.uri?eid=2-s2.0-77956332851&doi=10.1177%2f1534765610365912&partnerID=40&md5=fca8fc8027f251ca1be1bfbb9b2b6ff7"
Management of post traumatic stress disorder after childbirth: A review,2010,"https://www.scopus.com/inward/record.uri?eid=2-s2.0-77955862105&doi=10.3109%2f0167482X.2010.503330&partnerID=40&md5=14f9daed7d2ba3c4e28ccd2fab1a1c24"
A meta-analytic review of prolonged exposure for posttraumatic stress disorder,2010,"https://www.scopus.com/inward/record.uri?eid=2-s2.0-77955055644&doi=10.1016%2fj.cpr.2010.04.007&partnerID=40&md5=d922cabdce95e4b606531e7b3de8fbfe"
Cortisol response following exposure treatment for PTSD in rape victims,2010,"https://www.scopus.com/inward/record.uri?eid=2-s2.0-77952892731&doi=10.1080%2f10926771003781297&partnerID=40&md5=c6e3231c5a653bece2cb88798fac3254"
Eye movements reduce vividness and emotionality of " flashforwards",2010,"https://www.scopus.com/inward/record.uri?eid=2-s2.0-77952552285&doi=10.1016%2fj.brat.2010.01.003&partnerID=40&md5=7ae508cbf60901fe3abeceb3cdd143e5"
Counting during recall: Taxing of working memory and reduced vividness and emotionality of negative memories,2010,"https://www.scopus.com/inward/record.uri?eid=2-s2.0-77956425474&doi=10.1002%2facp.1677&partnerID=40&md5=93b3f6efe94d8d8d130ee36e6708d3aa"
PTSD and its treatment in people with intellectual disabilities. A review of the literature,2010,"https://www.scopus.com/inward/record.uri?eid=2-s2.0-77549088094&doi=10.1016%2fj.cpr.2009.12.005&partnerID=40&md5=d0b39d0bf74378fa389990fad08cb59c"
Do all psychological treatments really work the same in posttraumatic stress disorder?,2010,"https://www.scopus.com/inward/record.uri?eid=2-s2.0-74149094922&doi=10.1016%2fj.cpr.2009.12.001&partnerID=40&md5=4fa37199118dd35cc9a60779fc1fe88b"
Association and gene-gene interaction of SLC6A4 and ITGB3 in autism,2010,"https://www.scopus.com/inward/record.uri?eid=2-s2.0-77349121891&doi=10.1002%2fajmg.b.31003&partnerID=40&md5=95d7ece8c394bb192afa3a3239838e2c"
Does EMDR reduce post-traumatic stress disorder symptomatology in combat veterans?,2010,"https://www.scopus.com/inward/record.uri?eid=2-s2.0-75849146004&doi=10.1002%2fbin.295&partnerID=40&md5=a492351f9b76d9fdd5724455b866057a"
A wait-list controlled pilot study of eye movement desensitization and reprocessing (EMDR) for children with post-traumatic stress disorder (PTSD) symptoms from motor vehicle accidents,2010,"https://www.scopus.com/inward/record.uri?eid=2-s2.0-74849098625&doi=10.1177%2f1359104509339086&partnerID=40&md5=cf47569b7c9a21cbf6d659c47d00d8a8"
Effect of the EMDR psychotherapeutic approach on emotional cognitive processing in patients with depression,2010,"https://www.scopus.com/inward/record.uri?eid=2-s2.0-77952587952&doi=10.1017%2fS1138741600003954&partnerID=40&md5=a71733c3ca3accf011f851c6765694cf"
Post-traumatic stress disorder,2010,"https://www.scopus.com/inward/record.uri?eid=2-s2.0-84964927995&partnerID=40&md5=8615387b9cb6d452a2d9efad5f25e3ad"
Treatment of chronic phantom limb pain using a trauma-focused psychological approach,2010,"https://www.scopus.com/inward/record.uri?eid=2-s2.0-77953428401&doi=10.1155%2f2010%2f981634&partnerID=40&md5=919d1533e5325de86e22cb150bcc113b"
Hemodynamic responses of eye movement desensitization and reprocessing in posttraumatic stress disorder,2009,"https://www.scopus.com/inward/record.uri?eid=2-s2.0-70350604433&doi=10.1016%2fj.neures.2009.08.014&partnerID=40&md5=11bd9c561ca8dc7f321dfba2136eba36"
Reducing acute stress in a 16-year old using trauma-focused cognitive behaviour therapy and eye movement desensitization and reprocessing,2009,"https://www.scopus.com/inward/record.uri?eid=2-s2.0-70349245128&doi=10.1080%2f17518420902858975&partnerID=40&md5=93ea3a621376bb76b429e819992eb3b3"
Pilot Study of Emotional Freedom Techniques, Wholistic Hybrid Derived From Eye Movement Desensitization and Reprocessing and Emotional Freedom Technique, and Cognitive Behavioral Therapy for Treatment of Test Anxiety in University Students,2009,"https://www.scopus.com/inward/record.uri?eid=2-s2.0-70449112323&doi=10.1016%2fj.explore.2009.08.001&partnerID=40&md5=312d47d5b61b185678e3b1b4bd786334"
Efficacy of EMDR in children: A meta-analysis,2009,"https://www.scopus.com/inward/record.uri?eid=2-s2.0-70249128624&doi=10.1016%2fj.cpr.2009.06.008&partnerID=40&md5=cec506bf504888429f17f48f52914714"
Comparative Case Study of Diffusion of Eye Movement Desensitization and Reprocessing in Two Clinical Settings: Empirically Supported Treatment Status Is Not Enough,2009,"https://www.scopus.com/inward/record.uri?eid=2-s2.0-70350513916&doi=10.1037%2fa0015144&partnerID=40&md5=bcc6e002ea3c35ef68aac46033dec977"
Rehabilitating torture survivors,2009,"https://www.scopus.com/inward/record.uri?eid=2-s2.0-70349576926&doi=10.2340%2f16501977-0426&partnerID=40&md5=ed3832099386a3ceb898c6edddb1afe1"
Psychological and drug therapies for post-traumatic stress disorder,2009,"https://www.scopus.com/inward/record.uri?eid=2-s2.0-67651171562&doi=10.1016%2fj.mppsy.2009.06.001&partnerID=40&md5=fa3058b7cb49d021b5a6a601abf9d1b8"
Female juvenile murderers: Biological and psychological dynamics leading to homicide,2009,"https://www.scopus.com/inward/record.uri?eid=2-s2.0-67651024097&doi=10.1016%2fj.ijlp.2009.04.003&partnerID=40&md5=5e4603bed698f561227c4b196197f7b0"
On the neural basis of EMDR therapy: Insights from qEEG studies,2009,"https://www.scopus.com/inward/record.uri?eid=2-s2.0-70049102369&doi=10.1177%2f1534765609338498&partnerID=40&md5=dd3be36e9de4f6fd4a77f782088e5e77"
Neurobiology of eye movement desensitization and reprocessing,2009,"https://www.scopus.com/inward/record.uri?eid=2-s2.0-70449475532&doi=10.1007%2fBF03379925&partnerID=40&md5=844216d3dbe6072286277d100d65cec0"
Effective psychotherapies for posttraumatic stress disorder: a review and critique.,2009,"https://www.scopus.com/inward/record.uri?eid=2-s2.0-62449279130&partnerID=40&md5=fa8c5060789a50056daa0b8f4a2454d0"
The heart field effect: Synchronization of healer-subject heart rates in energy therapy.,2008,"https://www.scopus.com/inward/record.uri?eid=2-s2.0-79952197565&partnerID=40&md5=9b6a9898cf3edfacd071c21930dcd471"
A randomized experimental test of the efficacy of EMDR treatment on negative body image in eating disorder inpatients,2008,"https://www.scopus.com/inward/record.uri?eid=2-s2.0-53249117260&doi=10.1080%2f10640260802370598&partnerID=40&md5=e5c13c5351d85ac038fb952e14b6f430"
Alterations in autonomic tone during trauma exposure using eye movement desensitization and reprocessing (EMDR)-Results of a preliminary investigation,2008,"https://www.scopus.com/inward/record.uri?eid=2-s2.0-49849104815&doi=10.1016%2fj.janxdis.2008.01.007&partnerID=40&md5=f3bf2844ceffe85885465be006b53225"
Eye movement desensitization and reprocessing (EMDR) in the treatment of war veterans,2008,"https://www.scopus.com/inward/record.uri?eid=2-s2.0-50249132390&doi=10.1002%2fjclp.20510&partnerID=40&md5=1ed47a8f0416d92c26528b6529db567c"
Effects of eye movement versus therapist instructions on the processing of distressing memories,2008,"https://www.scopus.com/inward/record.uri?eid=2-s2.0-43049176327&doi=10.1016%2fj.janxdis.2007.08.007&partnerID=40&md5=573911d6054ba299dc196f47642adf6e"
Physiological correlates of eye movement desensitization and reprocessing,2008,"https://www.scopus.com/inward/record.uri?eid=2-s2.0-41549099080&doi=10.1016%2fj.janxdis.2007.05.012&partnerID=40&md5=5698c5541be4fa09d77a4a31a3c2885b"
Applying EMDR on children with PTSD,2008,"https://www.scopus.com/inward/record.uri?eid=2-s2.0-43149108862&doi=10.1007%2fs00787-007-0646-8&partnerID=40&md5=343b48a552db5a199a93ed6a3c8c30db"
A study around the improvement of electrochemical activity of MnO2 as cathodic material in alkaline batteries,2008,"https://www.scopus.com/inward/record.uri?eid=2-s2.0-38749100957&doi=10.1016%2fj.electacta.2007.10.015&partnerID=40&md5=91f7e9032b63d5acadc9e96723976868"
Eye movement desensitization and reprocessing for adolescent depression,2008,"https://www.scopus.com/inward/record.uri?eid=2-s2.0-42049107488&partnerID=40&md5=ce30dc9530dd03a1fabdb7f4d252e6b3"
A pilot study of eye movement desensitisation and reprocessing treatment (EMDR) for post-traumatic stress after childbirth,2008,"https://www.scopus.com/inward/record.uri?eid=2-s2.0-39649093184&doi=10.1016%2fj.midw.2006.07.008&partnerID=40&md5=7954ca76a819b13a0a1bbc3f04bbccc8"
Psychological treatment of post-traumatic stress disorder (PTSD),2007,"https://www.scopus.com/inward/record.uri?eid=2-s2.0-40849130851&doi=10.1002%2f14651858.CD003388.pub3&partnerID=40&md5=992b0225cfb0757c978f887c36c77253"
Crisis management in schools: Evidence-based postvention,2007,"https://www.scopus.com/inward/record.uri?eid=2-s2.0-38549174628&partnerID=40&md5=58cdd65098c28e22e7f829c107382528"
Effects of EMDR psychotherapy on 99mTc-HMPAO distribution in occupation-related post-traumatic stress disorder,2007,"https://www.scopus.com/inward/record.uri?eid=2-s2.0-34548324616&partnerID=40&md5=61338a53cf9c2a2d6f852c6d7fff97c4"
Effect of bilateral eye movements on frontal interhemispheric gamma EEG coherence: Implications for EMDR therapy,2007,"https://www.scopus.com/inward/record.uri?eid=2-s2.0-38449120209&doi=10.1097%2fNMD.0b013e318142cf73&partnerID=40&md5=b1505c851a2ac45ff5ea58a23439c369"
Post-traumatic stress disorder,2007,"https://www.scopus.com/inward/record.uri?eid=2-s2.0-34548471758&doi=10.1093%2foccmed%2fkqm069&partnerID=40&md5=df3feb1685aceeaf1bcb1968f642f242"
A componential approach to hypnotic memory facilitation: Focused meditation, context reinstatement and eye movements,2007,"https://www.scopus.com/inward/record.uri?eid=2-s2.0-51049083511&doi=10.1002%2fch.334&partnerID=40&md5=6c1751a4f8d5e073c3123052395aa8f2"
Rapid eye movements for acute stress disorder using video conference communication,2007,"https://www.scopus.com/inward/record.uri?eid=2-s2.0-38349184244&doi=10.1089%2ftmj.2006.0058&partnerID=40&md5=b36145cfe703bee226c8b0d01c2816f5"
Australian guidelines for the treatment of adults with acute stress disorder and post-traumatic stress disorder,2007,"https://www.scopus.com/inward/record.uri?eid=2-s2.0-34547586003&doi=10.1080%2f00048670701449161&partnerID=40&md5=4db025ee9515aac8dc07b96dac31bf73"
Long-term course of post-traumatic stress disorder (PTSD) in German soldiers: Effects of inpatient eye movement desensitization and reprocessing therapy and specific trauma characteristics in patients with non-combat-related PTSD,2007,"https://www.scopus.com/inward/record.uri?eid=2-s2.0-34248524995&partnerID=40&md5=6a035521fe6a1c588d9d1a8aa0f9f51b"
Treatment of psychological injury after a scuba-diving fatality,2007,"https://www.scopus.com/inward/record.uri?eid=2-s2.0-34247265041&partnerID=40&md5=4010552dead4a25674cf6c7ef10e4d1b"
On treatment with eye movement desensitization and reprocessing of chronic post-traumatic stress disorder in public transportation workers - A randomized controlled trial,2007,"https://www.scopus.com/inward/record.uri?eid=2-s2.0-33847240479&doi=10.1080%2f08039480601129408&partnerID=40&md5=c07d2322c42a3b21048345586a1be4d3"
A Randomized clinical trial of eye movement desensitization and reprocessing (EMDR), fluoxetine, and pill placebo in the treatment of posttraumatic stress disorder: treatment effects and long-term maintenance,2007,"https://www.scopus.com/inward/record.uri?eid=2-s2.0-33846851960&doi=10.4088%2fJCP.v68n0105&partnerID=40&md5=31bc2442b59722f7af76a0904987866f"
The psychological impact of aggression on nursing staff.,2007,"https://www.scopus.com/inward/record.uri?eid=2-s2.0-35348921818&doi=10.12968%2fbjon.2007.16.13.24248&partnerID=40&md5=529b7834540af8b2845d0d485aa29cbc"
Post-traumatic stress disorder,2007,"https://www.scopus.com/inward/record.uri?eid=2-s2.0-84983060411&partnerID=40&md5=5929e0082a41825e1c1e6b7d700f43ba"
Eye Movement Desensitization and Reprocessing [EMDR] for the treatment of emotional trauma [La Desensibilización y Reprocesamiento por Medio de Movimientos oculares [EMDR] en el tratamiento del trauma emocional],2006,"https://www.scopus.com/inward/record.uri?eid=2-s2.0-33846120946&partnerID=40&md5=2175db9d4f3c8655136693605e896a4e"
When is counselling indicated after a major traumatic life event?,2006,"https://www.scopus.com/inward/record.uri?eid=2-s2.0-33846012871&doi=10.1016%2fj.cupe.2006.08.010&partnerID=40&md5=d2a5ba7f2367c14eaa0529d52ae0c208"
Some effects of EMDR on previously abused child molesters: Theoretical reviews and preliminary findings,2006,"https://www.scopus.com/inward/record.uri?eid=2-s2.0-33751334376&doi=10.1080%2f14789940601070431&partnerID=40&md5=90016e557b778960d833780d1f4f9e06"
EMDR in the treatment of borderline personality disorder,2006,"https://www.scopus.com/inward/record.uri?eid=2-s2.0-33748254299&doi=10.1177%2f1534650104271773&partnerID=40&md5=4a7b6fe3b3cda195dc561f312bc62d34"
Eye movement desensitization and reprocessing for posttraumatic stress disorder: A pilot blinded, randomized study of stimulation type,2006,"https://www.scopus.com/inward/record.uri?eid=2-s2.0-33746875276&doi=10.1159%2f000093950&partnerID=40&md5=358ff01634246bf70201d50e413963c9"
The effects of Eye Movement Desensitization and Reprocessing (EMDR) therapy on posttraumatic stress disorder in survivors of the 1999 Marmara, Turkey, earthquake,2006,"https://www.scopus.com/inward/record.uri?eid=2-s2.0-33748108835&doi=10.1037%2f1072-5245.13.3.291&partnerID=40&md5=3ce080eb642f04b7152f486eab9834d4"
Psychological and drug therapies for post-traumatic stress disorder,2006,"https://www.scopus.com/inward/record.uri?eid=2-s2.0-33845355568&doi=10.1053%2fj.mppsy.2006.06.001&partnerID=40&md5=fe0805af3803d5d426a6458047dcc5f5"
An analysis paradigm for investigating multi-locus effects in complex disease: Examination of three GABAA receptor subunit genes on 15q11-q13 as risk factors for autistic disorder,2006,"https://www.scopus.com/inward/record.uri?eid=2-s2.0-33645728981&doi=10.1111%2fj.1469-1809.2006.00253.x&partnerID=40&md5=a06327ffa0271c480356097ae93558c5"
Biology, childhood trauma, and murder: Rethinking justice,2006,"https://www.scopus.com/inward/record.uri?eid=2-s2.0-33748259636&doi=10.1016%2fj.ijlp.2005.10.001&partnerID=40&md5=c4a7a8e7093e4c59cc60fbae314ad955"
The active ingredient in EMDR: Is it traditional exposure or dual focus of attention?,2006,"https://www.scopus.com/inward/record.uri?eid=2-s2.0-33646358937&doi=10.1002%2fcpp.479&partnerID=40&md5=0f2438900a2fd474fb558c62d8903613"
Effects of three PTSD treatments on anger and guilt: Exposure therapy, eye movement desensitization and reprocessing, and relaxation training,2006,"https://www.scopus.com/inward/record.uri?eid=2-s2.0-33745421892&doi=10.1002%2fjts.20095&partnerID=40&md5=9a63adddc96c817fe28005c499f488d4"
Combining Eye Movement Desensitization and Reprocessing With Gestalt Techniques in Couples Counseling,2006,"https://www.scopus.com/inward/record.uri?eid=2-s2.0-30844462773&doi=10.1177%2f1066480705282055&partnerID=40&md5=99e84f7b4af7230ebfc356e5277499c1"
EMDR and low frequency stimulation of the brain,2006,"https://www.scopus.com/inward/record.uri?eid=2-s2.0-33751349695&doi=10.1177%2f153476560601200102&partnerID=40&md5=c74f271dfe742f00199e835897934dcf"
The counting method: Applying the rule of parsimony to the treatment of posttraumatic stress disorder,2006,"https://www.scopus.com/inward/record.uri?eid=2-s2.0-56349110182&doi=10.1177%2f153476560601200106&partnerID=40&md5=53000a579c8462052818b7b31e9009a1"
Extension of multifactor dimensionality reduction for identifying multilocus effects in the GAW14 simulated data,2005,"https://www.scopus.com/inward/record.uri?eid=2-s2.0-28444496622&doi=10.1186%2f1471-2156-6-S1-S145&partnerID=40&md5=956550d9db446a6203b37027db645454"
High-resolution brain SPECT imaging and eye movement desensitization and reprocessing in police officers with PTSD,2005,"https://www.scopus.com/inward/record.uri?eid=2-s2.0-29044442026&doi=10.1176%2fappi.neuropsych.17.4.526&partnerID=40&md5=dee163283ab5c8a5e66bd20804b147cd"
Power therapies and possible threats to the science of psychology and psychiatry,2005,"https://www.scopus.com/inward/record.uri?eid=2-s2.0-21644463840&doi=10.1111%2fj.1440-1614.2005.01601.x&partnerID=40&md5=457e6c3c67e0978e27244993f0bbd1b3"
A multidimensional meta-analysis of psychotherapy for PTSD,2005,"https://www.scopus.com/inward/record.uri?eid=2-s2.0-13444278549&doi=10.1176%2fappi.ajp.162.2.214&partnerID=40&md5=6617fd90e1da1fdda5c474069a2b6b7b"
The biology of trauma: Implications for treatment,2005,"https://www.scopus.com/inward/record.uri?eid=2-s2.0-11144330072&doi=10.1177%2f0886260504268119&partnerID=40&md5=1a3800a75924a794b1b6809b8367249c"
The most important things learned about violence and trauma in the past 20 years,2005,"https://www.scopus.com/inward/record.uri?eid=2-s2.0-11144271001&doi=10.1177%2f0886260504268603&partnerID=40&md5=87b8add7712a06a06b868ef60b6b7303"
Identification of significant association and gene-gene interaction of GABA receptor subunit genes in autism,2005,"https://www.scopus.com/inward/record.uri?eid=2-s2.0-23944444250&doi=10.1086%2f433195&partnerID=40&md5=46e73c3ae63168b42b2297549a4642e3"
Eye Movement Desensitization and Reprocessing (EMDR) approach in the treatment of anxiety sensitivity [Kaygi duyarliǧini azaltmada göz hareketieriyle duyarsizlaştirma ve yeniden i̇şleme (EMDR) tedavisi],2004,"https://www.scopus.com/inward/record.uri?eid=2-s2.0-33645795965&partnerID=40&md5=920dc91e844701c1d98fd9b81f97cbdc"
EMDR within a family system perspective,2004,"https://www.scopus.com/inward/record.uri?eid=2-s2.0-7444238710&doi=10.1300%2fJ085v15n03_04&partnerID=40&md5=f2c636b18b291e58519dd03e7eda684e"
Psychotherapy as assisted homeostasis: Activation of emotional processing mediated by the anterior cingulate cortex,2004,"https://www.scopus.com/inward/record.uri?eid=2-s2.0-7044237037&doi=10.1016%2fj.mehy.2004.06.009&partnerID=40&md5=0e5a589b8a0e2c7de624cf91e0bd6f31"
Assessing the long-term effects of EMDR: Results from an 18-month follow-up study with adult female survivors of CSA,2004,"https://www.scopus.com/inward/record.uri?eid=2-s2.0-4444301478&doi=10.1300%2fJ070v13n01_04&partnerID=40&md5=6416dd2e85f9e923a18ca743bfef780b"
A comparison of CBT and EMDR for sexually-abused Iranian girls,2004,"https://www.scopus.com/inward/record.uri?eid=2-s2.0-6944227665&doi=10.1002%2fcpp.395&partnerID=40&md5=45b4e1f94c6c2e6d2d851792797b8591"
Psychological treatment of three urban fire fighters with post-traumatic stress disorder using eye movement desensitisation reprocessing (EMDR) therapy,2004,"https://www.scopus.com/inward/record.uri?eid=2-s2.0-3543128273&doi=10.1016%2fj.ctnm.2004.01.004&partnerID=40&md5=2533e5ed800b9295c7458181f251f384"
Treatment of traumatized refugee children with Eye Movement Desensitization and Reprocessing in a psychodynamic context,2004,"https://www.scopus.com/inward/record.uri?eid=2-s2.0-3042815376&doi=10.1080%2f08039480410006232&partnerID=40&md5=2d8bd7e53d57e3feaad71a14c151994b"
EMDR: Implications of the use of reprocessing therapy in nursing practice,2004,"https://www.scopus.com/inward/record.uri?eid=2-s2.0-7244228207&partnerID=40&md5=2419c9b19528bbffd5ad881ee2061d84"
Sexual abuse survivors' perceptions of the effectiveness of EMDR and eclectic therapy,2004,"https://www.scopus.com/inward/record.uri?eid=2-s2.0-3042526799&doi=10.1177%2f1049731504265830&partnerID=40&md5=8eb6b668422858493b3a075bbd68428c"
Numerical distraction therapy: Initial assessment of a treatment for posttraumatic stress disorder,2004,"https://www.scopus.com/inward/record.uri?eid=2-s2.0-47149090020&doi=10.1177%2f153476560401000104&partnerID=40&md5=1ee09759c35173f7221c6d54571e3718"
Coping with the Trauma of 9/11,2003,"https://www.scopus.com/inward/record.uri?eid=2-s2.0-1942470595&doi=10.1300%2fJ004v19n03_14&partnerID=40&md5=d48051a55783215fbb3a6f8de42908ca"
Horizontal rhythmical eye movements consistently diminish the arousal provoked by auditory stimuli,2003,"https://www.scopus.com/inward/record.uri?eid=2-s2.0-0142031160&doi=10.1348%2f01446650360703393&partnerID=40&md5=c544bba253ccad05fdde0bb793304dc2"
Specific and nonspecific treatment factors in the experimental analysis of behavioral treatment efficacy,2003,"https://www.scopus.com/inward/record.uri?eid=2-s2.0-0043071492&doi=10.1177%2f0145445503027003005&partnerID=40&md5=3e2ceb397529605b020857188c3b7b39"
Bilateral eye movements enhance the retrieval of episodic memories,2003,"https://www.scopus.com/inward/record.uri?eid=2-s2.0-0038689289&doi=10.1037%2f0894-4105.17.2.221&partnerID=40&md5=43efcecaa2c72b0882e207826710c8a5"
Comparative efficacy, speed, and adverse effects of three PTSD treatments: Exposure therapy, EMDR, and relaxation training,2003,"https://www.scopus.com/inward/record.uri?eid=2-s2.0-0037376471&doi=10.1037%2f0022-006X.71.2.330&partnerID=40&md5=17923b3520d8ea9901ee23bc941b39d3"
The effect of EMDR on the pathophysiology of PTSD,2003,"https://www.scopus.com/inward/record.uri?eid=2-s2.0-0041328608&partnerID=40&md5=7b61ce58436bb3a114b3c76d7e8a3c9d"
EMDR: Why the controversy?,2003,"https://www.scopus.com/inward/record.uri?eid=2-s2.0-54549090037&doi=10.1177%2f153476560300900304&partnerID=40&md5=f5b9af94271bba7c97ed941ef14212e2"
Unanswered questions about the empirical support for EMDR in the treatment of PTSD: A review of research,2003,"https://www.scopus.com/inward/record.uri?eid=2-s2.0-75849117989&doi=10.1177%2f153476560300900102&partnerID=40&md5=8ea82c04446eb9b7b22906a0f7d471e5"
Family unification with reactive attachment disorder children: A brief treatment,2002,"https://www.scopus.com/inward/record.uri?eid=2-s2.0-0036346823&doi=10.1023%2fA%3a1019867317042&partnerID=40&md5=cfe93a03bf88f19c063a6b3c33c605a6"
Exploring change mechanisms in EMDR applied to "small-t trauma" in short-term dynamic psychotherapy: Research questions and speculations,2002,"https://www.scopus.com/inward/record.uri?eid=2-s2.0-0036894676&doi=10.1002%2fjclp.10103&partnerID=40&md5=93c1d8e94ba20ab561b9f39d3ac82cd1"
The Effects of Writing Therapy in Comparison to EMD/R on Traumatic Stress: The Relationship Between Hypnotizability and Client Expectancy to Outcome,2002,"https://www.scopus.com/inward/record.uri?eid=2-s2.0-0036921873&doi=10.1037%2f%2f0735-7028.33.6.581&partnerID=40&md5=1f0faaccc299971731f26fe56e4a8e2f"
Efficacy of Eye Movement Desensitization in the treatment of cognitive intrusions related to a past stressful event,2002,"https://www.scopus.com/inward/record.uri?eid=2-s2.0-0036020245&doi=10.1016%2fS0887-6185%2802%2900099-3&partnerID=40&md5=040015ada4a5ee24fa087aaa9dbdcb1b"
Eye movement desensitization and reprocessing: A treatment efficacy model,2002,"https://www.scopus.com/inward/record.uri?eid=2-s2.0-14644414202&doi=10.1002%2fcpp.323&partnerID=40&md5=750c29f791473dfd9de36585c64db558"
EMDR: A putative neurobiological mechanism of action,2002,"https://www.scopus.com/inward/record.uri?eid=2-s2.0-0036136698&doi=10.1002%2fjclp.1129&partnerID=40&md5=260614ab2f183e0c9b83b8c08898c9dc"
Is EMDR an exposure therapy? A review of trauma protocols,2002,"https://www.scopus.com/inward/record.uri?eid=2-s2.0-0036136771&doi=10.1002%2fjclp.1128&partnerID=40&md5=ed9b6afb181a3a13b2e56d5f66e9155f"
Eye movement desensitization and reprocessing: A decade later [Desensibilización por movimiento de ojos y reprocesamiento: Una década después],2002,"https://www.scopus.com/inward/record.uri?eid=2-s2.0-0036273837&partnerID=40&md5=0a70f1969024498054cdef4d90bb4443"
A critical evaluation of current views regarding Eye Movement Desensitization and Reprocessing (EMDR): Clarifying points of confusion,2002,"https://www.scopus.com/inward/record.uri?eid=2-s2.0-0036135166&doi=10.1002%2fjclp.1130&partnerID=40&md5=e45a2b1866c52fd09d49c69874c34c71"
A controlled comparison of eye movement desensitization and reprocessing versus exposure plus cognitive restructuring versus waiting list in the treatment of post-traumatic stress disorder,2002,"https://www.scopus.com/inward/record.uri?eid=2-s2.0-0347351893&doi=10.1002%2fcpp.341&partnerID=40&md5=451c695d0f6495cf05d8fdc8e73c159d"
Post-traumatic stress disorder,2002,"https://www.scopus.com/inward/record.uri?eid=2-s2.0-0036183235&doi=10.1097%2f00001504-200203000-00007&partnerID=40&md5=859fee2bea51f97afbd5adbec4732d5b"
Brief treatment for elementary school children with disaster-related posttraumatic stress disorder: A field study,2002,"https://www.scopus.com/inward/record.uri?eid=2-s2.0-0036135171&doi=10.1002%2fjclp.1131&partnerID=40&md5=90ec83391a1e47ca0f3cc256671d98c0"
The relationship between efficacy and methodology in studies investigating EMDR treatment of PTSD,2002,"https://www.scopus.com/inward/record.uri?eid=2-s2.0-0036135266&doi=10.1002%2fjclp.1127&partnerID=40&md5=30449dbfa67b89733e924b4e0122aa65"
Managing acute stress response to major trauma.,2002,"https://www.scopus.com/inward/record.uri?eid=2-s2.0-0036676512&doi=10.1007%2fs11920-996-0043-x&partnerID=40&md5=a0024dddec90638dbcccb08304c64b7d"
Stress Management with Law Enforcement Personnel: A Controlled Outcome Study of EMDR Versus a Traditional Stress Management Program,2001,"https://www.scopus.com/inward/record.uri?eid=2-s2.0-0035642078&doi=10.1023%2fA%3a1011366408693&partnerID=40&md5=e9924bcf01be2da38cb0fb971b04a90b"
Eye movement desensitization and reprocessing (emdr): A meta-analysis,2001,"https://www.scopus.com/inward/record.uri?eid=2-s2.0-0035007489&doi=10.1037%2f%2f0022-006X.69.2.305&partnerID=40&md5=296c07d51d2487dad97a360a8e727d3c"
The Use of Eye Movement Desensitization and Reprocessing (EMDR) in the Treatment of Traumatic Stress and Complicated Mourning: Psychological and Behavioral Outcomes,2001,"https://www.scopus.com/inward/record.uri?eid=2-s2.0-0035607360&doi=10.1177%2f104973150101100302&partnerID=40&md5=2158c18d0af3dc0974879f3085893094"
The Effectiveness of EMDR in a Child Guidance Center,2001,"https://www.scopus.com/inward/record.uri?eid=2-s2.0-0035641006&doi=10.1177%2f104973150101100402&partnerID=40&md5=5ed05d771998a00f1ede365b1bd88e75"
ECEM (Eye Closure Eye Movements): Integrating Aspects of EMDR with Hypnosis for Treatment of Trauma,2001,"https://www.scopus.com/inward/record.uri?eid=2-s2.0-0035234555&doi=10.1080%2f00029157.2001.10404276&partnerID=40&md5=584e4a80aa015a5e5db0645fbe13e175"
Single Session Treatment of Test Anxiety with Eye Movement Desensitization and Reprocessing (EMDR),2000,"https://www.scopus.com/inward/record.uri?eid=2-s2.0-0034397462&partnerID=40&md5=2e02b8966bb69235154bf66249249aa2"
EMDR for panic disorder with agoraphobia: Comparison with waiting list and credible attention-placebo control conditions,2000,"https://www.scopus.com/inward/record.uri?eid=2-s2.0-0034522917&doi=10.1037%2f%2f0022-006X.68.6.947&partnerID=40&md5=ab1ccaabdbb319457541427fa4f67698"
Eye movement desentitization and reprocessing in the treatment of post-traumatic stress disorder: A review of an emerging therapy,2000,"https://www.scopus.com/inward/record.uri?eid=2-s2.0-0033626591&doi=10.1017%2fS0033291799002366&partnerID=40&md5=a26314186762a3ea07f5c877adbccccb"
Self-healing aspects of EMDR: The therapeutic change process and perspectives of integrated psychotherapies,2000,"https://www.scopus.com/inward/record.uri?eid=2-s2.0-0007494678&partnerID=40&md5=77b17219c7e43e903b099f541cc38db2"
A trauma-focused individual therapy approach for adolescents with conduct disorder,2000,"https://www.scopus.com/inward/record.uri?eid=2-s2.0-0034029911&doi=10.1177%2f0306624X00442002&partnerID=40&md5=53793eca368047f8ed51c4e873927fbe"
The relative effectiveness of EMDR versus relaxation training with battered women prisoners,2000,"https://www.scopus.com/inward/record.uri?eid=2-s2.0-0033771393&doi=10.1177%2f0145445500245006&partnerID=40&md5=b48b7523abb99d3ee7e2ed6bcdb06acf"
Eye Movement Desensitization and Reprocessing: An empirical review of the effectiveness of EMDR as a treatment for PTSD,1999,"https://www.scopus.com/inward/record.uri?eid=2-s2.0-0005518586&doi=10.1177%2f153476569900500401&partnerID=40&md5=4dcff4bf5e35d3084e53053271329eed"
Critical incident intervention with missionaries: A comprehensive approach,1999,"https://www.scopus.com/inward/record.uri?eid=2-s2.0-0038270957&partnerID=40&md5=4418afd97b9ed8e5b5dfaa72234c9b6d"
The treatment of post-traumatic stress disorder: A UK perspective,1999,"https://www.scopus.com/inward/record.uri?eid=2-s2.0-0033388948&partnerID=40&md5=5acb932b5879b0a02deb9ee4e75ad99b"
The effectiveness of EMDR with adult female survivors of childhood sexual abuse,1999,"https://www.scopus.com/inward/record.uri?eid=2-s2.0-0000030079&doi=10.1093%2fswr%2f23.2.103&partnerID=40&md5=a17d884b5c267a9411bbfdc011cb4d26"
Eye Movement Desensitization and Reprocessing: An analysis of specific versus nonspecific treatment factors,1999,"https://www.scopus.com/inward/record.uri?eid=2-s2.0-0032958549&doi=10.1016%2fS0887-6185%2898%2900047-4&partnerID=40&md5=5f09229a08ca71cc6a3ac67d76e33bf2"
Traumatic memories, eye movements, phobia, and panic: A critical note on the proliferation of EMDR,1999,"https://www.scopus.com/inward/record.uri?eid=2-s2.0-0032958550&doi=10.1016%2fS0887-6185%2898%2900048-6&partnerID=40&md5=90d16636f615a66eda0f3e13cddcb04a"
Eye Movement Desensitization and Reprocessing (EMDR) and the anxiety disorders: Clinical and research implications of an integrated psychotherapy treatment,1999,"https://www.scopus.com/inward/record.uri?eid=2-s2.0-0032904368&doi=10.1016%2fS0887-6185%2898%2900038-3&partnerID=40&md5=217297e9ef292ac8c073dd2e27889d17"
The contributions of eye movements to the efficacy of brief exposure treatment for reducing fear of public speaking,1999,"https://www.scopus.com/inward/record.uri?eid=2-s2.0-0032958002&doi=10.1016%2fS0887-6185%2898%2900042-5&partnerID=40&md5=23239670d7b70ec76b357ca58c74d341"
Posttraumatic stress disorder in patients with burn injuries,1999,"https://www.scopus.com/inward/record.uri?eid=2-s2.0-0032884195&doi=10.1097%2f00004630-199909000-00017&partnerID=40&md5=87c4f4e1e0db67606a22cebc357e3f1a"
Taking the Bull by the Horns: Beyond Talk in Psychological Interventions,1999,"https://www.scopus.com/inward/record.uri?eid=2-s2.0-0001253513&doi=10.1177%2f1066480799073002&partnerID=40&md5=2f05f5876a67a9ade9481b3164085587"
Speculations on the neurobiology of EMDR,1998,"https://www.scopus.com/inward/record.uri?eid=2-s2.0-0007495386&doi=10.1177%2f153476569800400102&partnerID=40&md5=9f81da6398fc8c34432d2102ab28edb5"
Comparative Efficacy of Treatments for Post-traumatic Stress Disorder: A Meta-Analysis,1998,"https://www.scopus.com/inward/record.uri?eid=2-s2.0-0000488331&partnerID=40&md5=76530979db3affdbaeeca181fa78ee20"
Brief psychological intervention with traumatized young women: The efficacy of eye movement desensitization and reprocessing,1998,"https://www.scopus.com/inward/record.uri?eid=2-s2.0-1542558593&doi=10.1023%2fA%3a1024400931106&partnerID=40&md5=16c13762444a5b6e5b8ffa899f943444"
Eye movement desensitization and reprocessing (EDMR) treatment for combat-related posttraumatic stress disorder,1998,"https://www.scopus.com/inward/record.uri?eid=2-s2.0-0031908621&doi=10.1023%2fA%3a1024448814268&partnerID=40&md5=c4391d371fa582061e4b3762262581c2"
Eye movement desensitization and reprocessing treatment for posttraumatic stress disorder,1998,"https://www.scopus.com/inward/record.uri?eid=2-s2.0-0000800833&doi=10.1111%2fj.1468-2850.1998.tb00142.x&partnerID=40&md5=64bfa4ac97f1605a538e0190963d5ed6"
Efficacy of eye movement desensitization and reprocessing: Implications for behavior therapy,1998,"https://www.scopus.com/inward/record.uri?eid=2-s2.0-0031889439&doi=10.1016%2fS0005-7894%2898%2980035-X&partnerID=40&md5=eb04418b0e8a154be45dad04ce59cbcb"
Statistical and reliable change with eye movement desensitization and reprocessing: Treating trauma within a veteran population,1998,"https://www.scopus.com/inward/record.uri?eid=2-s2.0-0031662694&doi=10.1016%2fS0005-7894%2898%2980042-7&partnerID=40&md5=04eecfd6f75c8db96e7b1ac80f4bfd3f"
Treating phobic children: Effects of EMDR versus exposure,1998,"https://www.scopus.com/inward/record.uri?eid=2-s2.0-0031908937&doi=10.1037%2f0022-006X.66.1.193&partnerID=40&md5=722038d91c166aaad67dc5b258291270"
Eye movement desensitization and reprocessing in eating disorders: Caution against premature acceptance,1997,"https://www.scopus.com/inward/record.uri?eid=2-s2.0-0031473314&doi=10.1002%2f%28SICI%291098-108X%28199801%2923%3a1%3c1%3a%3aAID-EAT1%3e3.0.CO%3b2-Q&partnerID=40&md5=35b2e1b698754b89cccd4ea6f215a990"
Fifteen-month follow-up of eye movement desensitization and reprocessing (EMDR) treatment for posttraumatic stress disorder and psychological trauma,1997,"https://www.scopus.com/inward/record.uri?eid=2-s2.0-0030729656&doi=10.1037%2f%2f0022-006X.65.6.1047&partnerID=40&md5=2da724323585cf056f472ae752c4c614"
Eye movement desensitisation and reprocessing versus exposure in vivo. A single-session crossover study of spider-phobic children,1997,"https://www.scopus.com/inward/record.uri?eid=2-s2.0-0031178140&partnerID=40&md5=c21d7bd02b4fe93b28b8f2ae577db156"
As good as it seems? A review of EMDR experimental research,1997,"https://www.scopus.com/inward/record.uri?eid=2-s2.0-0031515463&partnerID=40&md5=28c5b03f343962bcdc72e10d2b469517"
Pathological gambling: Etiologic considerations and treatment efficacy of eye movement desensitization/reprocessing,1996,"https://www.scopus.com/inward/record.uri?eid=2-s2.0-0001393437&partnerID=40&md5=527d08ed1b6db7faf0eedfb0179ee589"
Eye Movement Desensitization and Reprocessing: Four Case Studies of a New Tool for Executive Coaching and Restoring Employee Performance After Setbacks,1996,"https://www.scopus.com/inward/record.uri?eid=2-s2.0-0012869236&doi=10.1037%2f1061-4087.48.3.155&partnerID=40&md5=c5d35aad4b8d82924ff68688e2837392"
An intensive design investigation of eye movement desensitization and reprocessing of claustrophobia,1996,"https://www.scopus.com/inward/record.uri?eid=2-s2.0-0030051065&doi=10.1016%2f0887-6185%2895%2900036-4&partnerID=40&md5=874e3803e569666ab283347831ca1ec6"
Eye movement desensitization and reprocessing treatment for combat PTSD,1996,"https://www.scopus.com/inward/record.uri?eid=2-s2.0-10144262628&doi=10.1037%2f0033-3204.33.1.104&partnerID=40&md5=7cbdb0405ab46b171f8d0b1fd8f6b859"
Eye movement desensitization and reprocessing: Effectiveness and autonomic correlates,1996,"https://www.scopus.com/inward/record.uri?eid=2-s2.0-0030250269&doi=10.1016%2fS0005-7916%2896%2900026-2&partnerID=40&md5=f47ed830babface019fdcf11e46c9153"
Emotional processing during eye movement desensitization and reprocessing therapy of Vietnam veterans with chronic posttraumatic stress disorder,1996,"https://www.scopus.com/inward/record.uri?eid=2-s2.0-0029800713&doi=10.1016%2fS0010-440X%2896%2990025-5&partnerID=40&md5=c5dbdd4f77f66751d140bd22d8876f24"
Eye movement desensitisation treatment utilises the positive visceral element of the investigatory reflex to inhibit the memories of post-traumatic stress disorder: A theoretical analysis,1996,"https://www.scopus.com/inward/record.uri?eid=2-s2.0-0029826967&doi=10.1192%2fbjp.169.5.571&partnerID=40&md5=9a594b8c7df08dcce7cd46ee6d01edff"
An investigation of some hypothetical mechanisms underlying EMDR,1996,"https://www.scopus.com/inward/record.uri?eid=2-s2.0-0007497682&doi=10.1080%2f16506079609456013&partnerID=40&md5=ccbe3004ddb6992d46a80c597101f565"
Eye movement desensitization and reprocessing (EMDR) treatment for psychologically traumatized individuals,1995,"https://www.scopus.com/inward/record.uri?eid=2-s2.0-0028824155&doi=10.1037%2f0022-006X.63.6.928&partnerID=40&md5=730582699fff7da81f50ab3c2f11a437"
Treatment of vietnam war veterans with PTSD: A comparison of eye movement desensitization and reprocessing, biofeedback, and relaxation training,1995,"https://www.scopus.com/inward/record.uri?eid=2-s2.0-0028997072&doi=10.1007%2fBF02109568&partnerID=40&md5=2ced59420197ffe6cb32c91f9d00f609"
Some nontraditional (Unconventional and/or innovative) sychosocial treatments for children and adolescents: Critique and proposed screening principles,1995,"https://www.scopus.com/inward/record.uri?eid=2-s2.0-0028798085&doi=10.1007%2fBF01447048&partnerID=40&md5=49c0cb4008c479164fc976d7da467bf1"
Treating spider phobia with Eye-Movement Desensitization and Reprocessing: Two case reports,1995,"https://www.scopus.com/inward/record.uri?eid=2-s2.0-0029113813&doi=10.1016%2f0887-6185%2895%2900023-H&partnerID=40&md5=c20b8c715fad94c43d55b19a255e21f1"
The empirical status of the clinical application of eye movement desensitization and reprocessing,1995,"https://www.scopus.com/inward/record.uri?eid=2-s2.0-0029610230&doi=10.1016%2f0005-7916%2895%2900041-0&partnerID=40&md5=48497030e342f907457b1cc0d54373aa"
Eye movement desensitization and reprocessing in the treatment of test anxiety: A study of the effects of expectancy and eye movement,1995,"https://www.scopus.com/inward/record.uri?eid=2-s2.0-0029617769&doi=10.1016%2f0005-7916%2895%2900038-0&partnerID=40&md5=4ff59feed35fe9967cd6cafeecd805dc"
Eye movement desensitization and reprocessing (EMDR): An overview,1994,"https://www.scopus.com/inward/record.uri?eid=2-s2.0-0002143611&doi=10.1007%2fBF02306581&partnerID=40&md5=6fd8d4360a241ea1a975eb4a193ca912"
Eye movement desensitization and reprocessing: Treating trauma and substance abuse,1994,"https://www.scopus.com/inward/record.uri?eid=2-s2.0-0028574106&doi=10.1080%2f02791072.1994.10472458&partnerID=40&md5=c46d66f1ddbfea2f0f67d832d7b97ba3"
Pain ameliorating effect of eye movement desensitization,1994,"https://www.scopus.com/inward/record.uri?eid=2-s2.0-0028245606&doi=10.1016%2f0005-7916%2894%2990004-3&partnerID=40&md5=8ba50e4936ea58f50599e44f58c74829"
Case studies of eye movement desensitization and reprocessing (EMDR) with chronic post-traumatic stress disorder,1992,"https://www.scopus.com/inward/record.uri?eid=2-s2.0-0026999163&doi=10.1037%2f0033-3204.29.4.591&partnerID=40&md5=79b35de6805e4074a8d549ccc3c5f122"

## Sheet: Total 4 databases_841
EMDR as Add-On Treatment for Psychiatric and Traumatic Symptoms in Patients with Substance Use Disorder.,"/pubmed/29375445","Carletto S, Oliva F, Barnato M, Antonelli T, Cardia A, Mazzaferro P, Raho C, Ostacoli L, Fernandez I, Pagani M.","Front Psychol. 2018 Jan 11;"8:2333. doi: 10.3389/fpsyg.2017.02333. eCollection 2017.""
Psychosocial Interventions After Large Accidents and Disasters [Internet].,"/pubmed/29320008","KornÃ¸r H, WeisÃ¦th L, Winje D, Ekeberg Ã˜, Daae C, Swensen E, Tinderholt Myrhaug H, Ormstad SS.","Oslo, Norway: Knowledge Centre for the Health Services at The Norwegian Institute of Public Health (NIPH);" 2006 Sep.""
The Effect of EMDR and CBT on Low Self-esteem in a General Psychiatric Population: A Randomized Controlled Trial.,"/pubmed/29167649","Griffioen BT, van der Vegt AA, de Groot IW, de Jongh A.","Front Psychol. 2017 Nov 8;"8:1910. doi: 10.3389/fpsyg.2017.01910. eCollection 2017.""
Cognitive therapy and eye movement desensitization and reprocessing for reducing psychopathology among disaster-bereaved individuals: study protocol for a randomized controlled trial.,"/pubmed/29163863","Lenferink LIM, Piersma E, de Keijser J, Smid GE, Boelen PA.","Eur J Psychotraumatol. 2017 Oct 18;"8(1):1388710. doi: 10.1080/20008198.2017.1388710. eCollection 2017.""
Eye Movement Desensitization and Reprocessing and Slow Wave Sleep: A Putative Mechanism of Action.,"/pubmed/29163309","Pagani M, Amann BL, Landin-Romero R, Carletto S.","Front Psychol. 2017 Nov 7;"8:1935. doi: 10.3389/fpsyg.2017.01935. eCollection 2017.""
Turning wounds into wisdom: Posttraumatic growth over the course of two types of trauma-focused psychotherapy in patients with PTSD.,"/pubmed/29154159","Nijdam MJ, van der Meer CAI, van Zuiden M, Dashtgard P, Medema D, Qing Y, Zhutovsky P, Bakker A, Olff M.","J Affect Disord. 2018 Feb;"227:424-431. doi: 10.1016/j.jad.2017.11.031. Epub 2017 Nov 11.""
Effectiveness of Eye Movement Desensitization and Reprocessing in German Armed Forces Soldiers With Post-Traumatic Stress Disorder Under Routine Inpatient Care Conditions.,"/pubmed/29087910","KÃ¶hler K, Eggert P, Lorenz S, Herr K, Willmund G, Zimmermann P, Alliger-Horn C.","Mil Med. 2017 May;"182(5):e1672-e1680. doi: 10.7205/MILMED-D-16-00307.""
Eye Movement Desensitization and Reprocessing to Facilitate Posttraumatic Growth: A Prospective Clinical Pilot Study on Ferry Disaster Survivors.,"/pubmed/29073743","Jeon SW, Han C, Choi J, Ko YH, Yoon HK, Kim YK.","Clin Psychopharmacol Neurosci. 2017 Nov 30;"15(4):320-327. doi: 10.9758/cpn.2017.15.4.320.""
Efficacy of Eye Movement Desensitization and Reprocessing in Children and Adolescent with Post-traumatic Stress Disorder: A Meta-Analysis of Randomized Controlled Trials.,"/pubmed/29066991","Moreno-AlcÃ¡zar A, Treen D, Valiente-GÃ³mez A, Sio-Eroles A, PÃ©rez V, Amann BL, Radua J.","Front Psychol. 2017 Oct 10;"8:1750. doi: 10.3389/fpsyg.2017.01750. eCollection 2017. Review.""
Exploring expectation effects in EMDR: does prior treatment knowledge affect the degrading effects of eye movements on memories?,"/pubmed/29038685","Littel M, van Schie K, van den Hout MA.","Eur J Psychotraumatol. 2017 Jun 19;"8(sup1):1328954. doi: 10.1080/20008198.2017.1328954. eCollection 2017.""
Modification of episodic memories by novel learning: a failed replication study.,"/pubmed/29038684","van Schie K, van Veen SC, van den Hout MA, Engelhard IM.","Eur J Psychotraumatol. 2017 May 16;"8(sup1):1315291. doi: 10.1080/20008198.2017.1315291. eCollection 2017.""
Treatment of Anxiety Disorders: A Systematic Review [Internet].,"/pubmed/28876726","Swedish Council on Health Technology Assessment.","Stockholm: Swedish Council on Health Technology Assessment (SBU);" 2005 Nov.""
Assessing the Effectiveness of Yoga as a Complementary and Alternative Treatment for Post-Traumatic Stress Disorder: A Review and Synthesis.,"/pubmed/28708415","Sciarrino NA, DeLucia C, O'Brien K, McAdams K.","J Altern Complement Med. 2017 Oct;"23(10):747-755. doi: 10.1089/acm.2017.0036. Epub 2017 Jul 14. Review.""
Grey matter density changes of structures involved in Posttraumatic Stress Disorder (PTSD) after recovery following Eye Movement Desensitization and Reprocessing (EMDR) therapy.,"/pubmed/28667881","Boukezzi S, El Khoury-Malhame M, Auzias G, Reynaud E, Rousseau PF, Richard E, Zendjidjian X, Roques J, Castelli N, Correard N, Guyon V, Gellato C, Samuelian JC, Cancel A, Comte M, Latinus M, Guedj E, K…
Early Eye Movement Desensitisation and Reprocessing (EMDR) intervention in a disaster mental health care context.,"/pubmed/28649868","Saltini A, Rebecchi D, Callerame C, Fernandez I, Bergonzini E, Starace F.","Psychol Health Med. 2018 Mar;"23(3):285-294. doi: 10.1080/13548506.2017.1344255. Epub 2017 Jun 25.""
Neural Correlates of Psychotherapeutic Treatment of Post-traumatic Stress Disorder: A Systematic Literature Review.,"/pubmed/28579965","Malejko K, Abler B, Plener PL, Straub J.","Front Psychiatry. 2017 May 19;"8:85. doi: 10.3389/fpsyt.2017.00085. eCollection 2017.""
Imagery rescripting and eye movement desensitisation and reprocessing for treatment of adults with childhood trauma-related post-traumatic stress disorder: IREM study design.,"/pubmed/28472933","Boterhoven de Haan KL, Lee CW, Fassbinder E, Voncken MJ, Meewisse M, Van Es SM, Menninga S, Kousemaker M, Arntz A.","BMC Psychiatry. 2017 May 4;"17(1):165. doi: 10.1186/s12888-017-1330-2.""
The Effects of Î²-Adrenergic Blockade on the Degrading Effects of Eye Movements on Negative Autobiographical Memories.,"/pubmed/28456330","Littel M, Kenemans JL, Baas JMP, Logemann HNA, Rijken N, Remijn M, Hassink RJ, Engelhard IM, van den Hout MA.","Biol Psychiatry. 2017 Oct 15;"82(8):587-593. doi: 10.1016/j.biopsych.2017.03.012. Epub 2017 Mar 28.""
Psychosocial interventions for children and adolescents after man-made and natural disasters: a meta-analysis and systematic review.,"/pubmed/28397633","Brown RC, Witt A, Fegert JM, Keller F, Rassenhofer M, Plener PL.","Psychol Med. 2017 Aug;"47(11):1893-1905. doi: 10.1017/S0033291717000496. Epub 2017 Apr 11. Review.""
Efficacy of eye movement desensitization and reprocessing on the phantom limb pain of patients with amputations within a 24-month follow-up.,"/pubmed/28368869","Rostaminejad A, Behnammoghadam M, Rostaminejad M, Behnammoghadam Z, Bashti S.","Int J Rehabil Res. 2017 Sep;"40(3):209-214. doi: 10.1097/MRR.0000000000000227.""
The OptiMUM-study: EMDR therapy in pregnant women with posttraumatic stress disorder after previous childbirth and pregnant women with fear of childbirth: design of a multicentre randomized controlled trial.,"/pubmed/28348720","Baas MA, Stramrood CA, Dijksman LM, de Jongh A, van Pampus MG.","Eur J Psychotraumatol. 2017 Feb 24;"8(1):1293315. doi: 10.1080/20008198.2017.1293315. eCollection 2017.""
Eye movement during recall reduces objective memory performance: An extended replication.,"/pubmed/28315585","Leer A, Engelhard IM, Lenaert B, Struyf D, Vervliet B, Hermans D.","Behav Res Ther. 2017 May;"92:94-105. doi: 10.1016/j.brat.2017.03.002. Epub 2017 Mar 9.""
Morphovolumetric changes after EMDR treatment in drug-naÃ¯ve PTSD patients.,"/pubmed/28287194","Bossini L, Santarnecchi E, Casolaro I, Koukouna D, Caterini C, Cecchini F, Fortini V, Vatti G, Marino D, Fernandez I, Rossi A, Fagiolini A.","Riv Psichiatr. 2017 Jan-Feb;"52(1):24-31. doi: 10.1708/2631.27051.""
Psychological interventions for post-traumatic stress disorder (PTSD) in people with severe mental illness.,"/pubmed/28116752","Sin J, Spain D, Furuta M, Murrells T, Norman I.","Cochrane Database Syst Rev. 2017 Jan 24;"1:CD011464. doi: 10.1002/14651858.CD011464.pub2. Review.""
Integrating neurobiology of emotion regulation and trauma therapy: reflections on EMDR therapy.,"/pubmed/28107176","GonzÃ¡lez A, Del RÃ­o-Casanova L, Justo-Alonso A.","Rev Neurosci. 2017 May 24;"28(4):431-440. doi: 10.1515/revneuro-2016-0070. Review.""
Degrading traumatic memories with eye movements: a pilot functional MRI study in PTSD.,"/pubmed/27906119","Thomaes K, Engelhard IM, Sijbrandij M, Cath DC, Van den Heuvel OA.","Eur J Psychotraumatol. 2016 Nov 29;"7:31371. doi: 10.3402/ejpt.v7.31371. eCollection 2016.""
The Effectiveness of Emotional Freedom Techniques in the Treatment of Posttraumatic Stress Disorder: A Meta-Analysis.,"/pubmed/27889444","Sebastian B, Nelms J.","Explore (NY). 2017 Jan - Feb;"13(1):16-25. doi: 10.1016/j.explore.2016.10.001. Epub 2016 Oct 24. Review.""
A Systematic Review and Meta-Analysis of Randomized and Nonrandomized Trials of Clinical Emotional Freedom Techniques (EFT) for the Treatment of Depression.,"/pubmed/27843054","Nelms JA, Castel L.","Explore (NY). 2016 Nov - Dec;"12(6):416-426. doi: 10.1016/j.explore.2016.08.001. Epub 2016 Aug 18. Review.""
Rationale and efficacy of proteasome inhibitor combined with arsenic trioxide in the treatment of acute promyelocytic leukemia.,"/pubmed/27560113","Ganesan S, Alex AA, Chendamarai E, Balasundaram N, Palani HK, David S, Kulkarni U, Aiyaz M, Mugasimangalam R, Korula A, Abraham A, Srivastava A, Padua RA, Chomienne C, George B, Balasubramanian P, Mathews V.","Leukemia. 2016 Nov;"30(11):2169-2178. doi…
Psychological therapies for children and adolescents exposed to trauma.,"/pubmed/27726123","Gillies D, Maiocchi L, Bhandari AP, Taylor F, Gray C, O'Brien L.","Cochrane Database Syst Rev. 2016 Oct 11;"10:CD012371. Review.""
Eye movement desensitization and reprocessing (EMDR) for DSM-5 posttraumatic stress disorder (PTSD) in adults with intellectual disabilities: A case study review.,"/pubmed/27077491","Jowett S, Karatzias T, Brown M, Grieve A, Paterson D, Walley R.","Psychol Trauma. 2016 Nov;"8(6):709-719. Epub 2016 Apr 14. Review.""
Effect of Ocular Movements during Eye Movement Desensitization and Reprocessing (EMDR) Therapy: A Near-Infrared Spectroscopy Study.,"/pubmed/27783688","Rimini D, Molinari F, Liboni W, Balbo M, DarÃ² R, Viotti E, Fernandez I.","PLoS One. 2016 Oct 26;"11(10):e0164379. doi: 10.1371/journal.pone.0164379. eCollection 2016.""
The Role of Alternating Bilateral Stimulation in Establishing Positive Cognition in EMDR Therapy: A Multi-Channel Near-Infrared Spectroscopy Study.,"/pubmed/27732592","Amano T, Toichi M.","PLoS One. 2016 Oct 12;"11(10):e0162735. doi: 10.1371/journal.pone.0162735. eCollection 2016.""
Possible neural mechanisms of psychotherapy for trauma-related symptoms: cerebral responses to the neuropsychological treatment of post-traumatic stress disorder model individuals.,"/pubmed/27698453","Amano T, Toichi M.","Sci Rep. 2016 Oct 4;"6:34610. doi: 10.1038/srep34610.""
Comparisons of eye movements and matched changing visual input.,"/pubmed/27664819","Onderdonk SW, van den Hout MA.","J Behav Ther Exp Psychiatry. 2016 Dec;"53:34-40. doi: 10.1016/j.jbtep.2015.10.010. Epub 2015 Nov 3.""
Serum concentrations of TNF-Î± and its soluble receptors during psychotherapy in German soldiers suffering from combat-related PTSD.,"/pubmed/27658839","Himmerich H, Willmund GD, Zimmermann P, Wolf JE, BÃ¼hler AH, Kirkby KC, Dalton B, Holdt LM, Teupser D, Wesemann U.","Psychiatr Danub. 2016 Sep;"28(3):293-298.""
Exposing therapists to trauma-focused treatment in psychosis: effects on credibility, expected burden, and harm expectancies.,"/pubmed/27606710","van den Berg DP, van der Vleugel BM, de Bont PA, Thijssen G, de Roos C, de Kleine R, Kraan T, Ising H, de Jongh A, van Minnen A, van der Gaag M.","Eur J Psychotraumatol. 2016 Sep 6;"7:31712. doi: 10.3402/ejpt.v7.31712. eCollection 2016.""
Predicting trauma-focused treatment outcome in psychosis.,"/pubmed/27449253","van den Berg DPG, van der Vleugel BM, de Bont PAJM, Staring ABP, Kraan T, Ising H, de Roos C, de Jongh A, van Minnen A, van der Gaag M.","Schizophr Res. 2016 Oct;"176(2-3):239-244. doi: 10.1016/j.schres.2016.07.016. Epub 2016 Jul 21.""
Eye movement desensitization and reprocessing therapy for personality disorders in older adults?,"/pubmed/27411286","Gielkens EM, Sobczak S, Van Alphen SP.","Int Psychogeriatr. 2016 Oct;"28(10):1751-2. doi: 10.1017/S1041610216000892. Epub 2016 Jul 14.""
Pediatric seizure-related posttraumatic stress and anxiety symptoms treated with EMDR: a case series.,"/pubmed/27387846","Dautovic E, de Roos C, van Rood Y, Dommerholt A, Rodenburg R.","Eur J Psychotraumatol. 2016 Jul 4;"7:30123. doi: 10.3402/ejpt.v7.30123. eCollection 2016.""
The effects of eye movements on emotional memories: using an objective measure of cognitive load.,"/pubmed/27387845","van Veen SC, Engelhard IM, van den Hout MA.","Eur J Psychotraumatol. 2016 Jul 4;"7:30122. doi: 10.3402/ejpt.v7.30122. eCollection 2016.""
Prolonged exposure and EMDR for PTSD v. a PTSD waiting-list condition: effects on symptoms of psychosis, depression and social functioning in patients with chronic psychotic disorders.,"/pubmed/27297048","de Bont PA, van den Berg DP, van der Vleugel BM, de Roos C, de Jongh A, van der Gaag M, van Minnen AM.","Psychol Med. 2016 Aug;"46(11):2411-21. doi: 10.1017/S0033291716001094. Epub 2016 Jun 14.""
Self-esteem treatment in anxiety: A randomized controlled crossover trial of Eye Movement Desensitization and Reprocessing (EMDR) versus Competitive Memory Training (COMET) in patients with anxiety disorders.,"/pubmed/27155451","Staring AB, van den Berg DP, Cath DC, Schoorl M, Engelhard IM, Korrelboom CW.","Behav Res Ther. 2016 Jul;"82:11-20. doi: 10.1016/j.brat.2016.04.002. Epub 2016 Apr 27.""
Investigating the effect of Eye Movement Desensitization and Reprocessing (EMDR) on postoperative pain intensity in adolescents undergoing surgery: a randomized controlled trial.,"/pubmed/27134066","Maroufi M, Zamani S, Izadikhah Z, Marofi M, O'Connor P.","J Adv Nurs. 2016 Sep;"72(9):2207-17. doi: 10.1111/jan.12985. Epub 2016 May 1.""
An Integrative Model for the Neural Mechanism of Eye Movement Desensitization and Reprocessing (EMDR).,"/pubmed/27092064","Coubard OA.","Front Behav Neurosci. 2016 Apr 5;"10:52. doi: 10.3389/fnbeh.2016.00052. eCollection 2016.""
Are addiction-related memories malleable by working memory competition? Transient effects on memory vividness and nicotine craving in a randomized lab experiment.,"/pubmed/27038191","Markus W, de Weert-van Oene GH, Woud ML, Becker ES, DeJong CAJ.","J Behav Ther Exp Psychiatry. 2016 Sep;"52:83-91. doi: 10.1016/j.jbtep.2016.03.007. Epub 2016 Mar 18.""
Desensitizing Addiction: Using Eye Movements to Reduce the Intensity of Substance-Related Mental Imagery and Craving.,"/pubmed/26903888","Littel M, van den Hout MA, Engelhard IM.","Front Psychiatry. 2016 Feb 8;"7:14. doi: 10.3389/fpsyt.2016.00014. eCollection 2016.""
25 years of Eye Movement Desensitization and Reprocessing (EMDR): The EMDR therapy protocol, hypotheses of its mechanism of action and a systematic review of its efficacy in the treatment of post-traumatic stress disorder.,"/pubmed/26877093","Novo Navarro P, Landin-Romero R, Guardiola-Wanden-Berghe R, Moreno-AlcÃ¡zar A, Valiente-GÃ³mez A, Lupo W, GarcÃ­a F, FernÃ¡ndez I, PÃ©rez V, Amann BL.","Rev…
Neural processing of emotions in traumatized children treated with Eye Movement Desensitization and Reprocessing therapy: a hdEEG study.,"/pubmed/26594183","Trentini C, Pagani M, Fania P, Speranza AM, Nicolais G, Sibilia A, Inguscio L, Verardo AR, Fernandez I, Ammaniti M.","Front Psychol. 2015 Nov 5;"6:1662. doi: 10.3389/fpsyg.2015.01662. eCollection 2015.""
Psychological treatments for adults with posttraumatic stress disorder: A systematic review and meta-analysis.,"/pubmed/26574151","Cusack K, Jonas DE, Forneris CA, Wines C, Sonis J, Middleton JC, Feltner C, Brownley KA, Olmsted KR, Greenblatt A, Weil A, Gaynes BN.","Clin Psychol Rev. 2016 Feb;"43:128-41. doi: 10.1016/j.cpr.2015.10.003. Epub 2015 Nov 2. Review.""
Eye movement desensitization and reprocessing for treating psychological disturbances in Taiwanese adolescents who experienced Typhoon Morakot.,"/pubmed/26162817","Tang TC, Yang P, Yen CF, Liu TL.","Kaohsiung J Med Sci. 2015 Jul;"31(7):363-9. doi: 10.1016/j.kjms.2015.04.013. Epub 2015 Jun 6.""
Nonconventional interventions for chronic post-traumatic stress disorder: Ketamine, repetitive trans-cranial magnetic stimulation (rTMS), and alternative approaches.,"/pubmed/26162001","Pradhan B, Kluewer D'Amico J, Makani R, Parikh T.","J Trauma Dissociation. 2016;"17(1):35-54. doi: 10.1080/15299732.2015.1046101. Epub 2015 Jul 10. Review.""
Effect of Eye Movement Desensitization and Reprocessing (EMDR) on Depression in Patients With Myocardial Infarction (MI).,"/pubmed/26153191","Behnammoghadam M, Alamdari AK, Behnammoghadam A, Darban F.","Glob J Health Sci. 2015 Apr 19;"7(6):258-62. doi: 10.5539/gjhs.v7n6p258.""
Speed Matters: Relationship between Speed of Eye Movements and Modification of Aversive Autobiographical Memories.,"/pubmed/25904871","van Veen SC, van Schie K, Wijngaards-de Meij LD, Littel M, Engelhard IM, van den Hout MA.","Front Psychiatry. 2015 Apr 7;"6:45. doi: 10.3389/fpsyt.2015.00045. eCollection 2015.""
A multi-site randomized study to compare the effects of Eye Movement Desensitization and Reprocessing (EMDR) added to TAU versus TAU to reduce craving and drinking behavior in alcohol dependent outpatients: study protocol.,"/pubmed/25884223","Markus W, de Weert-van Oene GH, Becker ES, DeJong CA.","BMC Psychiatry. 2015 Mar 18;"15:51. doi: 10.1186/s12888-015-0431-z.""
Breathing biofeedback as an adjunct to exposure in cognitive behavioral therapy hastens the reduction of PTSD symptoms: a pilot study.,"/pubmed/25750106","Rosaura Polak A, Witteveen AB, Denys D, Olff M.","Appl Psychophysiol Biofeedback. 2015 Mar;"40(1):25-31. doi: 10.1007/s10484-015-9268-y.""
Prolonged exposure vs eye movement desensitization and reprocessing vs waiting list for posttraumatic stress disorder in patients with a psychotic disorder: a randomized clinical trial.,"/pubmed/25607833","van den Berg DP, de Bont PA, van der Vleugel BM, de Roos C, de Jongh A, Van Minnen A, van der Gaag M.","JAMA Psychiatry. 2015 Mar;"72(3):259-67. doi: 10.1001/jamapsychiatry.2014.2637.""
Simultaneous Inhibition of CXCR4 and VLA-4 Exhibits Combinatorial Effect in Overcoming Stroma-Mediated Chemotherapy Resistance in Mantle Cell Lymphoma Cells.,"/pubmed/25550696","Kim YR, Eom KS.","Immune Netw. 2014 Dec;"14(6):296-306. doi: 10.4110/in.2014.14.6.296. Epub 2014 Dec 22.""
Meta-analysis of psychological treatments for posttraumatic stress disorder in adult survivors of childhood abuse.,"/pubmed/25455628","Ehring T, Welboren R, Morina N, Wicherts JM, Freitag J, Emmelkamp PM.","Clin Psychol Rev. 2014 Dec;"34(8):645-57. doi: 10.1016/j.cpr.2014.10.004. Epub 2014 Oct 24. Review.""
Treating Trauma in Addiction with EMDR: A Pilot Study.,"/pubmed/25188700","Perez-Dandieu B, Tapia G.","J Psychoactive Drugs. 2014 Oct-Dec;"46(4):303-9. doi: 10.1080/02791072.2014.921744.""
Neurophysiological correlates of eye movement desensitization and reprocessing sessions: preliminary evidence for traumatic memories integration.,"/pubmed/25123377","Farina B, Imperatori C, Quintiliani MI, Castelli Gattinara P, Onofri A, Lepore M, Brunetti R, Losurdo A, Testani E, Della Marca G.","Clin Physiol Funct Imaging. 2015 Nov;"35(6):460-8. doi: 10.1111/cpf.12184. Epub 2014 Aug 15.""
Efficacy of eye-movement desensitization and reprocessing for patients with posttraumatic-stress disorder: a meta-analysis of randomized controlled trials.,"/pubmed/25101684","Chen YR, Hung KW, Tsai JC, Chu H, Chung MH, Chen SR, Liao YM, Ou KL, Chang YC, Chou KR.","PLoS One. 2014 Aug 7;"9(8):e103676. doi: 10.1371/journal.pone.0103676. eCollection 2014.""
Trauma-focused cognitive behavioral therapy or eye movement desensitization and reprocessing: what works in children with posttraumatic stress symptoms? A randomized controlled trial.,"/pubmed/24965797","Diehle J, Opmeer BC, Boer F, Mannarino AP, Lindauer RJ.","Eur Child Adolesc Psychiatry. 2015 Feb;"24(2):227-36. doi: 10.1007/s00787-014-0572-5. Epub 2014 Jun 26.""
Improvement of mood and sleep alterations in posttraumatic stress disorder patients by eye movement desensitization and reprocessing.,"/pubmed/24959123","Raboni MR, Alonso FF, Tufik S, Suchecki D.","Front Behav Neurosci. 2014 Jun 10;"8:209. doi: 10.3389/fnbeh.2014.00209. eCollection 2014.""
How eye movements in EMDR work: changes in memory vividness and emotionality.,"/pubmed/24814304","Leer A, Engelhard IM, van den Hout MA.","J Behav Ther Exp Psychiatry. 2014 Sep;"45(3):396-401. doi: 10.1016/j.jbtep.2014.04.004. Epub 2014 Apr 26.""
The role of eye movement desensitization and reprocessing (EMDR) therapy in medicine: addressing the psychological and physical symptoms stemming from adverse life experiences.,"/pubmed/24626074","Shapiro F.","Perm J. 2014 Winter;"18(1):71-7. doi: 10.7812/TPP/13-098. Review.""
Post-traumatic stress disorder--a diagnostic and therapeutic challenge.,"/pubmed/24612528","Frommberger U, Angenendt J, Berger M.","Dtsch Arztebl Int. 2014 Jan 31;"111(5):59-65. doi: 10.3238/arztebl.2014.0059. Review.""
Psychological therapies for chronic post-traumatic stress disorder (PTSD) in adults.,"/pubmed/24338345","Bisson JI, Roberts NP, Andrew M, Cooper R, Lewis C.","Cochrane Database Syst Rev. 2013 Dec 13;"(12):CD003388. doi: 10.1002/14651858.CD003388.pub4. Review.""
Effects of eye movement desensitization and reprocessing (EMDR) treatment in chronic pain patients: a systematic review.,"/pubmed/24308821","Tesarz J, Leisner S, Gerhardt A, Janke S, Seidler GH, Eich W, Hartmann M.","Pain Med. 2014 Feb;"15(2):247-63. doi: 10.1111/pme.12303. Epub 2013 Dec 5. Review.""
Desensitization of triggers and urge reprocessing for pathological gambling: a case series.,"/pubmed/24293014","Bae H, Han C, Kim D.","J Gambl Stud. 2015 Mar;"31(1):331-42. doi: 10.1007/s10899-013-9422-5.""
Efficacy of a trauma-focused treatment approach for dental phobia: a randomized clinical trial.,"/pubmed/24206075","Doering S, Ohlmeier MC, de Jongh A, Hofmann A, Bisping V.","Eur J Oral Sci. 2013 Dec;"121(6):584-93. doi: 10.1111/eos.12090. Epub 2013 Sep 23.""
Blurring of emotional and non-emotional memories by taxing working memory during recall.,"/pubmed/24199660","van den Hout MA, Eidhof MB, Verboom J, Littel M, Engelhard IM.","Cogn Emot. 2014;"28(4):717-27. doi: 10.1080/02699931.2013.848785. Epub 2013 Nov 7.""
The eye movement desensitization and reprocessing procedure prevents defensive processing in health persuasion.,"/pubmed/24138408","Dijkstra A, van Asten R.","Health Commun. 2014;"29(6):542-51. doi: 10.1080/10410236.2013.779558. Epub 2013 Oct 18.""
Effects of eye movement desensitization and reprocessing (EMDR) on non-specific chronic back pain: a randomized controlled trial with additional exploration of the underlying mechanisms.,"/pubmed/23987561","Tesarz J, Gerhardt A, Leisner S, Janke S, Hartmann M, Seidler GH, Eich W.","BMC Musculoskelet Disord. 2013 Aug 30;"14:256. doi: 10.1186/1471-2474-14-256.""
The impact of eye movements and tones on disturbing memories involving PTSD and other mental disorders.,"/pubmed/23892070","de Jongh A, Ernst R, Marques L, Hornsveld H.","J Behav Ther Exp Psychiatry. 2013 Dec;"44(4):477-83. doi: 10.1016/j.jbtep.2013.07.002. Epub 2013 Jul 13.""
Psychological therapies for the treatment of post-traumatic stress disorder in children and adolescents (Review).,"/pubmed/23877914","Gillies D, Taylor F, Gray C, O'Brien L, D'Abrew N.","Evid Based Child Health. 2013 May;"8(3):1004-116. doi: 10.1002/ebch.1916. Review.""
Meta-analysis of the efficacy of treatments for posttraumatic stress disorder.,"/pubmed/23842024","Watts BV, Schnurr PP, Mayo L, Young-Xu Y, Weeks WB, Friedman MJ.","J Clin Psychiatry. 2013 Jun;"74(6):e541-50. doi: 10.4088/JCP.12r08225.""
A multi-site single blind clinical study to compare the effects of prolonged exposure, eye movement desensitization and reprocessing and waiting list on patients with a current diagnosis of psychosis and co morbid post traumatic stress disorder: study protocol for the randomized controlled trial Tre...,"/pubmed/23702050","de Bont PA, van den Berg DP, van der Vleugel BM, de Roos C, Mulder CL, Beck…
Psychological and Pharmacological Treatments for Adults With Posttraumatic Stress Disorder (PTSD) [Internet].,"/pubmed/23658937","Jonas DE, Cusack K, Forneris CA, Wilkins TM, Sonis J, Middleton JC, Feltner C, Meredith D, Cavanaugh J, Brownley KA, Olmsted KR, Greenblatt A, Weil A, Gaynes BN.","Rockville (MD): Agency for Healthcare Research and Quality (US);" 2013 Apr.""
Critical role of STAT3 in IL-6-mediated drug resistance in human neuroblastoma.,"/pubmed/23633489","Ara T, Nakata R, Sheard MA, Shimada H, Buettner R, Groshen SG, Ji L, Yu H, Jove R, Seeger RC, DeClerck YA.","Cancer Res. 2013 Jul 1;"73(13):3852-64. doi: 10.1158/0008-5472.CAN-12-2353. Epub 2013 Apr 30.""
EMDR therapy modulates the default mode network in a subsyndromal, traumatized bipolar patient.,"/pubmed/23548794","Landin-Romero R, Novo P, Vicens V, McKenna PJ, Santed A, Pomarol-Clotet E, Salgado-Pineda P, Shapiro F, Amann BL.","Neuropsychobiology. 2013;"67(3):181-4. doi: 10.1159/000346654. Epub 2013 Mar 16.""
Using neurobiological measures to predict and assess treatment outcome of psychotherapy in posttraumatic stress disorder: systematic review.,"/pubmed/23548778","Zantvoord JB, Diehle J, Lindauer RJ.","Psychother Psychosom. 2013;"82(3):142-51. doi: 10.1159/000343258. Epub 2013 Mar 21. Review.""
An update on the efficacy of cognitive-behavioral therapy, cognitive therapy, and exposure therapy for posttraumatic stress disorder.,"/pubmed/24922986","Mello PG, Silva GR, Donat JC, Kristensen CH.","Int J Psychiatry Med. 2013;"46(4):339-57. Review.""
A meta-analysis of the contribution of eye movements in processing emotional memories.,"/pubmed/23266601","Lee CW, Cuijpers P.","J Behav Ther Exp Psychiatry. 2013 Jun;"44(2):231-9. doi: 10.1016/j.jbtep.2012.11.001. Epub 2012 Nov 20. Review.""
Psychological therapies for the treatment of post-traumatic stress disorder in children and adolescents.,"/pubmed/23235632","Gillies D, Taylor F, Gray C, O'Brien L, D'Abrew N.","Cochrane Database Syst Rev. 2012 Dec 12;"12:CD006726. doi: 10.1002/14651858.CD006726.pub2. Review.""
Bilateral saccadic eye movements and tactile stimulation, but not auditory stimulation, enhance memory retrieval.,"/pubmed/23174428","Nieuwenhuis S, Elzinga BM, Ras PH, Berends F, Duijs P, Samara Z, Slagter HA.","Brain Cogn. 2013 Feb;"81(1):52-6. doi: 10.1016/j.bandc.2012.10.003. Epub 2012 Nov 20.""
Neurobiological correlates of EMDR monitoring - an EEG study.,"/pubmed/23049852","Pagani M, Di Lorenzo G, Verardo AR, Nicolais G, Monaco L, Lauretti G, Russo R, Niolu C, Ammaniti M, Fernandez I, Siracusano A.","PLoS One. 2012;"7(9):e45753. doi: 10.1371/journal.pone.0045753. Epub 2012 Sep 26.""
EMDR in Competition with Fate: A Case Study in a Chinese Woman with Multiple Traumas.,"/pubmed/22937416","Poon MW.","Case Rep Psychiatry. 2012;"2012:827187. doi: 10.1155/2012/827187. Epub 2012 Jan 26.""
Extracellular matrix proteins modulate antimigratory and apoptotic effects of Doxorubicin.,"/pubmed/22811904","Said G, Guilbert M, Morjani H, Garnotel R, Jeannesson P, El Btaouri H.","Chemother Res Pract. 2012;"2012:268681. doi: 10.1155/2012/268681. Epub 2012 Jul 1.""
On EMDR: eye movements during retrieval reduce subjective vividness and objective memory accessibility during future recall.,"/pubmed/22765837","van den Hout MA, Bartelski N, Engelhard IM.","Cogn Emot. 2013;"27(1):177-83. doi: 10.1080/02699931.2012.691087. Epub 2012 Jul 6.""
Treatment of PTSD in people with severe intellectual disabilities: a case series.,"/pubmed/22582854","Mevissen L, Lievegoed R, Seubert A, De Jongh A.","Dev Neurorehabil. 2012;"15(3):223-32. doi: 10.3109/17518423.2011.654283.""
Tones inferior to eye movements in the EMDR treatment of PTSD.,"/pubmed/22440458","van den Hout MA, Rijkeboer MM, Engelhard IM, Klugkist I, Hornsveld H, Toffolo MJ, Cath DC.","Behav Res Ther. 2012 May;"50(5):275-9. doi: 10.1016/j.brat.2012.02.001. Epub 2012 Feb 19.""
The patient observer: eye-movement desensitization and reprocessing for the treatment of posttraumatic stress following childbirth.,"/pubmed/22369608","Stramrood CA, van der Velde J, Doornbos B, Marieke Paarlberg K, Weijmar Schultz WC, van Pampus MG.","Birth. 2012 Mar;"39(1):70-6. doi: 10.1111/j.1523-536X.2011.00517.x. Epub 2011 Dec 19.""
Reduced intrusion development after post-trauma imagery rescripting; an experimental study.,"/pubmed/22178473","Hagenaars MA, Arntz A.","J Behav Ther Exp Psychiatry. 2012 Jun;"43(2):808-14. doi: 10.1016/j.jbtep.2011.09.005. Epub 2011 Sep 21.""
Interventions to improve work outcomes in work-related PTSD: a systematic review.,"/pubmed/22040066","Stergiopoulos E, Cimo A, Cheng C, Bonato S, Dewa CS.","BMC Public Health. 2011 Oct 31;"11:838. doi: 10.1186/1471-2458-11-838. Review.""
EMDR and mindfulness. Eye movements and attentional breathing tax working memory and reduce vividness and emotionality of aversive ideation.,"/pubmed/21570931","van den Hout MA, Engelhard IM, Beetsma D, Slofstra C, Hornsveld H, Houtveen J, Leer A.","J Behav Ther Exp Psychiatry. 2011 Dec;"42(4):423-31. doi: 10.1016/j.jbtep.2011.03.004. Epub 2011 Apr 12.""
Do Horizontal Saccadic Eye Movements Increase Interhemispheric Coherence? Investigation of a Hypothesized Neural Mechanism Underlying EMDR.,"/pubmed/21556274","Samara Z, Elzinga BM, Slagter HA, Nieuwenhuis S.","Front Psychiatry. 2011 Mar 9;"2:4. doi: 10.3389/fpsyt.2011.00004. eCollection 2011.""
EMDR: eye movements superior to beeps in taxing working memory and reducing vividness of recollections.,"/pubmed/21147478","van den Hout MA, Engelhard IM, Rijkeboer MM, Koekebakker J, Hornsveld H, Leer A, Toffolo MB, Akse N.","Behav Res Ther. 2011 Feb;"49(2):92-8. doi: 10.1016/j.brat.2010.11.003. Epub 2010 Nov 22.""
Best practice guide for the treatment of nightmare disorder in adults.,"/pubmed/20726290","Aurora RN, Zak RS, Auerbach SH, Casey KR, Chowdhuri S, Karippot A, Maganti RK, Ramar K, Kristo DA, Bista SR, Lamm CI, Morgenthaler TI; Standards of Practice Committee.;" American Academy of Sleep Medicine..""
The efficacy and psychophysiological correlates of dual-attention tasks in eye movement desensitization and reprocessing (EMDR).,"/pubmed/20709492","Schubert SJ, Lee CW, Drummond PD.","J Anxiety Disord. 2011 Jan;"25(1):1-11. doi: 10.1016/j.janxdis.2010.06.024. Epub 2010 Aug 14.""
Management of post traumatic stress disorder after childbirth: a review.,"/pubmed/20653342","Lapp LK, Agbokou C, Peretti CS, Ferreri F.","J Psychosom Obstet Gynaecol. 2010 Sep;"31(3):113-22. doi: 10.3109/0167482X.2010.503330. Review.""
Cortisol Response Following Exposure Treatment for PTSD in Rape Victims.,"/pubmed/20526437","Gerardi M, Rothbaum BO, Astin MC, Kelley M.","J Aggress Maltreat Trauma. 2010 Jun 1;"19(4):349-356.""
EMDR effects on pursuit eye movements.,"/pubmed/20505828","Kapoula Z, Yang Q, Bonnet A, Bourtoire P, Sandretto J.","PLoS One. 2010 May 21;"5(5):e10762. doi: 10.1371/journal.pone.0010762.""
Effect of the EMDR psychotherapeutic approach on emotional cognitive processing in patients with depression.,"/pubmed/20480706","Rosas Uribe ME, LÃ³pez RamÃ­rez EO, Jarero Mena I.","Span J Psychol. 2010 May;"13(1):396-405.""
PTSD and its treatment in people with intellectual disabilities: a review of the literature.,"/pubmed/20056303","Mevissen L, de Jongh A.","Clin Psychol Rev. 2010 Apr;"30(3):308-16. doi: 10.1016/j.cpr.2009.12.005. Epub 2009 Dec 13. Review.""
The impact of taxing working memory on negative and positive memories.,"/pubmed/22893797","Engelhard IM, van Uijen SL, van den Hout MA.","Eur J Psychotraumatol. 2010;"1. doi: 10.3402/ejpt.v1i0.5623. Epub 2010 Dec 6.""
Association and gene-gene interaction of SLC6A4 and ITGB3 in autism.,"/pubmed/19588468","Ma DQ, Rabionet R, Konidari I, Jaworski J, Cukier HN, Wright HH, Abramson RK, Gilbert JR, Cuccaro ML, Pericak-Vance MA, Martin ER.","Am J Med Genet B Neuropsychiatr Genet. 2010 Mar 5;"153B(2):477-483. doi: 10.1002/ajmg.b.31003.""
Reducing acute stress in a 16-year old using trauma-focused cognitive behaviour therapy and eye movement desensitization and reprocessing.,"/pubmed/19466626","Bronner MB, Beer R, Jozine van Zelm van Eldik M, Grootenhuis MA, Last BF.","Dev Neurorehabil. 2009 Jun;"12(3):170-4. doi: 10.1080/17518420902858975.""
Comparative Case Study of Diffusion of Eye Movement Desensitization and Reprocessing in Two Clinical Settings: Empirically Supported Treatment Status Is Not Enough.,"/pubmed/25360060","Cook JM, Biyanova T, Coyne JC.","Prof Psychol Res Pr. 2009;"40(5):518-524.""
A randomized experimental test of the efficacy of EMDR treatment on negative body image in eating disorder inpatients.,"/pubmed/18821365","Bloomgarden A, Calogero RM.","Eat Disord. 2008 Oct-Dec;"16(5):418-27. doi: 10.1080/10640260802370598.""
Eye movement desensitization and reprocessing (EMDR) in the treatment of war veterans.,"/pubmed/18612994","Silver SM, Rogers S, Russell M.","J Clin Psychol. 2008 Aug;"64(8):947-57. doi: 10.1002/jclp.20510.""
Alterations in autonomic tone during trauma exposure using eye movement desensitization and reprocessing (EMDR)--results of a preliminary investigation.,"/pubmed/18314305","Sack M, Lempa W, Steinmetz A, Lamprecht F, Hofmann A.","J Anxiety Disord. 2008 Oct;"22(7):1264-71. doi: 10.1016/j.janxdis.2008.01.007. Epub 2008 Jan 18.""
Eye movement desensitization and reprocessing for adolescent depression.,"/pubmed/20046410","Bae H, Kim D, Park YC.","Psychiatry Investig. 2008 Mar;"5(1):60-5. doi: 10.4306/pi.2008.5.1.60. Epub 2008 Mar 31.""
EMDR in the treatment of chronic phantom limb pain.,"/pubmed/18254770","Schneider J, Hofmann A, Rost C, Shapiro F.","Pain Med. 2008 Jan-Feb;"9(1):76-82. doi: 10.1111/j.1526-4637.2007.00299.x.""
Effect of bilateral eye movements on frontal interhemispheric gamma EEG coherence: implications for EMDR therapy.,"/pubmed/17984782","Propper RE, Pierce J, Geisler MW, Christman SD, Bellorado N.","J Nerv Ment Dis. 2007 Sep;"195(9):785-8.""
Effects of eye movement versus therapist instructions on the processing of distressing memories.,"/pubmed/17890048","Lee CW, Drummond PD.","J Anxiety Disord. 2008 Jun;"22(5):801-8. Epub 2007 Aug 22.""
The psychological impact of aggression on nursing staff.,"/pubmed/17851336","Bonner G, McLaughlin S.","Br J Nurs. 2007 Jul 12-25;"16(13):810-4. Review.""
Rapid eye movements for acute stress disorder using video conference communication.,"/pubmed/17848114","Todder D, Kaplan Z.","Telemed J E Health. 2007 Aug;"13(4):461-3.""
Applying EMDR on children with PTSD.,"/pubmed/17846813","Ahmad A, Sundelin-Wahlsten V.","Eur Child Adolesc Psychiatry. 2008 Apr;"17(3):127-32.""
Effects of EMDR psychotherapy on 99mTc-HMPAO distribution in occupation-related post-traumatic stress disorder.,"/pubmed/17728604","Pagani M, HÃ¶gberg G, Salmaso D, Nardo D, Sundin O, Jonsson C, Soares J, Aberg-Wistedt A, Jacobsson H, Larsson SA, HÃ¤llstrÃ¶m T.","Nucl Med Commun. 2007 Oct;"28(10):757-65.""
Psychological treatment of post-traumatic stress disorder (PTSD).,"/pubmed/17636720","Bisson J, Andrew M.","Cochrane Database Syst Rev. 2007 Jul 18;(3):CD003388. Review. Update in: Cochrane Database Syst Rev. 2013;"12:CD003388. ""
Physiological correlates of eye movement desensitization and reprocessing.,"/pubmed/17604948","Elofsson UO, von SchÃ¨ele B, Theorell T, SÃ¶ndergaard HP.","J Anxiety Disord. 2008 May;"22(4):622-34. Epub 2007 Jun 3.""
Long-term course of post-traumatic stress disorder (PTSD) in German soldiers: effects of inpatient eye movement desensitization and reprocessing therapy and specific trauma characteristics in patients with non-combat-related PTSD.,"/pubmed/17521089","Zimmermann P, Biesold KH, Barre K, Lanczik M.","Mil Med. 2007 May;"172(5):456-60.""
A randomized clinical trial of eye movement desensitization and reprocessing (EMDR), fluoxetine, and pill placebo in the treatment of posttraumatic stress disorder: treatment effects and long-term maintenance.,"/pubmed/17284128","van der Kolk BA, Spinazzola J, Blaustein ME, Hopper JW, Hopper EK, Korn DL, Simpson WB.","J Clin Psychiatry. 2007 Jan;"68(1):37-46.""
A pilot study of eye movement desensitisation and reprocessing treatment (EMDR) for post-traumatic stress after childbirth.,"/pubmed/17223232","SandstrÃ¶m M, Wiberg B, Wikman M, Willman AK, HÃ¶gberg U.","Midwifery. 2008 Mar;"24(1):62-73. Epub 2007 Jan 12.""
Eye movement desensitization and reprocessing for posttraumatic stress disorder: a pilot blinded, randomized study of stimulation type.,"/pubmed/16899965","Servan-Schreiber D, Schooler J, Dew MA, Carter C, Bartone P.","Psychother Psychosom. 2006;"75(5):290-7.""
An analysis paradigm for investigating multi-locus effects in complex disease: examination of three GABA receptor subunit genes on 15q11-q13 as risk factors for autistic disorder.,"/pubmed/16674551","Ashley-Koch AE, Mei H, Jaworski J, Ma DQ, Ritchie MD, Menold MM, Delong GR, Abramson RK, Wright HH, Hussman JP, Cuccaro ML, Gilbert JR, Martin ER, Pericak-Vance MA.","Ann Hum Genet. 2006 May;"70(Pt 3…
Effects of three PTSD treatments on anger and guilt: exposure therapy, eye movement desensitization and reprocessing, and relaxation training.,"/pubmed/16568469","Stapleton JA, Taylor S, Asmundson GJ.","J Trauma Stress. 2006 Feb;"19(1):19-28.""
Extension of multifactor dimensionality reduction for identifying multilocus effects in the GAW14 simulated data.,"/pubmed/16451605","Mei H, Ma D, Ashley-Koch A, Martin ER.","BMC Genet. 2005 Dec 30;"6 Suppl 1:S145.""
High-resolution brain SPECT imaging and eye movement desensitization and reprocessing in police officers with PTSD.,"/pubmed/16387993","Lansing K, Amen DG, Hanks C, Rudy L.","J Neuropsychiatry Clin Neurosci. 2005 Fall;"17(4):526-32.""
Identification of significant association and gene-gene interaction of GABA receptor subunit genes in autism.,"/pubmed/16080114","Ma DQ, Whitehead PL, Menold MM, Martin ER, Ashley-Koch AE, Mei H, Ritchie MD, Delong GR, Abramson RK, Wright HH, Cuccaro ML, Hussman JP, Gilbert JR, Pericak-Vance MA.","Am J Hum Genet. 2005 Sep;"77(3):377-88. Epub 2005 Jul 15.""
Power Therapies and possible threats to the science of psychology and psychiatry.,"/pubmed/15943644","Devilly GJ.","Aust N Z J Psychiatry. 2005 Jun;"39(6):437-45.""
The most important things learned about violence and trauma in the past 20 years.,"/pubmed/15618568","Carlson BE.","J Interpers Violence. 2005 Jan;"20(1):119-26.""
The biology of trauma: implications for treatment.,"/pubmed/15618561","Solomon EP, Heide KM.","J Interpers Violence. 2005 Jan;"20(1):51-60. Review.""
EMDR: implications of the use of reprocessing therapy in nursing practice.,"/pubmed/15515291","McCabe S.","Perspect Psychiatr Care. 2004 Jul-Sep;"40(3):104-13.""
Psychotherapy as assisted homeostasis: activation of emotional processing mediated by the anterior cingulate cortex.,"/pubmed/15504563","Corrigan FM.","Med Hypotheses. 2004;"63(6):968-73.""
Assessing the long-term effects of EMDR: results from an 18-month follow-up study with adult female survivors of CSA.,"/pubmed/15353377","Edmond T, Rubin A.","J Child Sex Abus. 2004;"13(1):69-86.""
Psychological treatment of three urban fire fighters with post-traumatic stress disorder using eye movement desensitisation reprocessing (EMDR) therapy.,"/pubmed/15279860","Kitchiner NJ.","Complement Ther Nurs Midwifery. 2004 Aug;"10(3):186-93.""
Ephedra alkaloids and brief relapse in EMDR-treated obsessive compulsive disorder.,"/pubmed/15233717","Corrigan FM, Jennett J.","Acta Psychiatr Scand. 2004 Aug;110(2):158;" author reply 159. No abstract available. ""
Treatment of traumatized refugee children with Eye Movement Desensitization and Reprocessing in a psychodynamic context.,"/pubmed/15204206","Oras R, de Ezpeleta SC, Ahmad A.","Nord J Psychiatry. 2004;"58(3):199-203.""
Horizontal rhythmical eye movements consistently diminish the arousal provoked by auditory stimuli.,"/pubmed/14565894","Barrowcliff AL, Gray NS, MacCulloch S, Freeman TC, MacCulloch MJ.","Br J Clin Psychol. 2003 Sep;"42(Pt 3):289-302.""
Specific and nonspecific treatment factors in the experimental analysis of behavioral treatment efficacy.,"/pubmed/12841588","Lohr JM, DeMaio C, McGlynn FD.","Behav Modif. 2003 Jul;"27(3):322-68.""
Bilateral eye movements enhance the retrieval of episodic memories.,"/pubmed/12803427","Christman SD, Garvey KJ, Propper RE, Phaneuf KA.","Neuropsychology. 2003 Apr;"17(2):221-9.""
Comparative efficacy, speed, and adverse effects of three PTSD treatments: exposure therapy, EMDR, and relaxation training.,"/pubmed/12699027","Taylor S, Thordarson DS, Maxfield L, Fedoroff IC, Lovell K, Ogrodniczuk J.","J Consult Clin Psychol. 2003 Apr;"71(2):330-8.""
Efficacy of Eye Movement Desensitization in the treatment of cognitive intrusions related to a past stressful event.,"/pubmed/12214813","Lytle RA, Hazlett-Stevens H, Borkovec TD.","J Anxiety Disord. 2002;"16(3):273-88.""
Managing acute stress response to major trauma.,"/pubmed/12126592","Watson PJ, Friedman MJ, Ruzek JI, Norris F.","Curr Psychiatry Rep. 2002 Aug;"4(4):247-53. Review.""
A critical evaluation of current views regarding eye movement desensitization and reprocessing (EMDR): clarifying points of confusion.,"/pubmed/11748598","Perkins BR, Rouanzoin CC.","J Clin Psychol. 2002 Jan;"58(1):77-97.""
EMDR: a putative neurobiological mechanism of action.,"/pubmed/11748597","Stickgold R.","J Clin Psychol. 2002 Jan;"58(1):61-75. Review.""
Is EMDR an exposure therapy? A review of trauma protocols.,"/pubmed/11748596","Rogers S, Silver SM.","J Clin Psychol. 2002 Jan;"58(1):43-59. Review.""
The relationship between efficacy and methodology in studies investigating EMDR treatment of PTSD.,"/pubmed/11748595","Maxfield L, Hyer L.","J Clin Psychol. 2002 Jan;"58(1):23-41.""
EMDR for panic disorder with agoraphobia: comparison with waiting list and credible attention-placebo control conditions.,"/pubmed/11142547","Goldstein AJ, de Beurs E, Chambless DL, Wilson KA.","J Consult Clin Psychol. 2000 Dec;"68(6):947-56.""
The relative effectiveness of EMDR versus relaxation training with battered women prisoners.,"/pubmed/11036736","Colosetti SD, Thyer BA.","Behav Modif. 2000 Oct;"24(5):719-39.""
Posttraumatic stress disorder in patients with burn injuries.,"/pubmed/10501332","Yu BH, Dimsdale JE.","J Burn Care Rehabil. 1999 Sep-Oct;20(5):426-33;" discussion 422-5. Review.""
Eye Movement Desensitization and Reprocessing: an analysis of specific versus nonspecific treatment factors.,"/pubmed/10225508","Lohr JM, Lilienfeld SO, Tolin DF, Herbert JD.","J Anxiety Disord. 1999 Jan-Apr;"13(1-2):185-207. Review.""
The contributions of eye movements to the efficacy of brief exposure treatment for reducing fear of public speaking.,"/pubmed/10225503","Carrigan MH, Levis DJ.","J Anxiety Disord. 1999 Jan-Apr;"13(1-2):101-18.""
Eye Movement Desensitization and Reprocessing (EMDR) and the anxiety disorders: clinical and research implications of an integrated psychotherapy treatment.,"/pubmed/10225500","Shapiro F.","J Anxiety Disord. 1999 Jan-Apr;13(1-2):35-67. Review. Erratum in: J Anxiety Disord 1999 Nov-Dec;"13(6):621. ""
Treating phobic children: effects of EMDR versus exposure.,"/pubmed/9489274","Muris P, Merckelbach H, Holdrinet I, Sijsenaar M.","J Consult Clin Psychol. 1998 Feb;"66(1):193-8.""
Brief psychological intervention with traumatized young women: the efficacy of eye movement desensitization and reprocessing.,"/pubmed/9479674","Scheck MM, Schaeffer JA, Gillette C.","J Trauma Stress. 1998 Jan;"11(1):25-44.""
Eye movement desensitization and reprocessing (EDMR) treatment for combat-related posttraumatic stress disorder.,"/pubmed/9479673","Carlson JG, Chemtob CM, Rusnak K, Hedlund NL, Muraoka MY.","J Trauma Stress. 1998 Jan;"11(1):3-24.""
Eye movement desensitization and reprocessing in eating disorders: caution against premature acceptance.,"/pubmed/9429913","Hudson JI, Chase EA, Pope HG Jr.","Int J Eat Disord. 1998 Jan;"23(1):1-5. Review.""
Fifteen-month follow-up of eye movement desensitization and reprocessing (EMDR) treatment for posttraumatic stress disorder and psychological trauma.,"/pubmed/9420367","Wilson SA, Becker LA, Tinker RH.","J Consult Clin Psychol. 1997 Dec;"65(6):1047-56.""
Eye movement desensitisation and reprocessing versus exposure in vivo. A single-session crossover study of spider-phobic children.,"/pubmed/9328502","Muris P, Merckelbach H, Van Haaften H, Mayer B.","Br J Psychiatry. 1997 Jul;"171:82-6.""
Eye movement desensitization and reprocessing: effectiveness and autonomic correlates.,"/pubmed/8959423","Wilson DL, Silver SM, Covi WG, Foster S.","J Behav Ther Exp Psychiatry. 1996 Sep;"27(3):219-29.""
Eye movement desensitization and reprocessing in the treatment of test anxiety: a study of the effects of expectancy and eye movement.,"/pubmed/8675720","Gosselin P, Matthews WJ.","J Behav Ther Exp Psychiatry. 1995 Dec;"26(4):331-7.""
The empirical status of the clinical application of eye movement desensitization and reprocessing.,"/pubmed/8675716","Lohr JM, Kleinknecht RA, Tolin DF, Barrett RH.","J Behav Ther Exp Psychiatry. 1995 Dec;"26(4):285-302. Review.""
Eye movement desensitization and reprocessing (EMDR) treatment for psychologically traumatized individuals.,"/pubmed/8543715","Wilson SA, Becker LA, Tinker RH.","J Consult Clin Psychol. 1995 Dec;"63(6):928-37.""
Treatment of Vietnam War veterans with PTSD: a comparison of eye movement desensitization and reprocessing, biofeedback, and relaxation training.,"/pubmed/7627447","Silver SM, Brooks A, Obenchain J.","J Trauma Stress. 1995 Apr;"8(2):337-42.""
Some nontraditional (unconventional and/or innovative) psychosocial treatments for children and adolescents: critique and proposed screening principles.,"/pubmed/7759671","Arnold LE.","J Abnorm Child Psychol. 1995 Feb;"23(1):125-40. Review.""
Eye movement desensitization and reprocessing: treating trauma and substance abuse.,"/pubmed/7884600","Shapiro F, Vogelmann-Sine S, Sine LF.","J Psychoactive Drugs. 1994 Oct-Dec;"26(4):379-91.""
Characteristics of tetanic muscle contraction in Parkinson patients.,"/pubmed/1950469","Pedersen SW, BÃ¤ckman E, Oberg B.","Acta Neurol Scand. 1991 Sep;"84(3):250-5.""
Grey matter density changes of structures involved in Posttraumatic Stress Disorder (PTSD) after recovery following Eye Movement Desensitization and Reprocessing (EMDR) therapy
Self-esteem treatment in anxiety: A randomized controlled crossover trial of Eye Movement Desensitization and Reprocessing (EMDR) versus Competitive Memory Training (COMET) in patients with anxiety disorders
Eye movement desensitization and reprocessing for treating psychological disturbances in Taiwanese adolescents who experienced Typhoon Morakot
The efficacy and psychophysiological correlates of dual-attention tasks in eye movement desensitization and reprocessing (EMDR)
Physiological correlates of eye movement desensitization and reprocessing
Resultados preliminares de la aplicación del Eye Movement Desensitization and Reprocessing en pacientes con dolor lumbar crónico inespecífico
No effects of eye movements on the encoding of the visuospatial sketchpad and the phonological loop in healthy participants: Possible implications for eye movement desensitization and reprocessing therapy
Hemodynamic responses of eye movement desensitization and reprocessing in posttraumatic stress disorder
A pilot study of eye movement desensitisation and reprocessing treatment (EMDR) for post-traumatic stress after childbirth
Eye movement desensitization and reprocessing (EMDR) therapy in the treatment of victims of domestic violence: A pilot study
Eye movement desensitization and reprocessing: Effectiveness and autonomic correlates
Cognitive behaviour therapy versus eye movement desensitization and reprocessing for post-traumatic disorder–is it all in the homework then?
Benefits of “eye movement desensitization and reprocessing” psychotherapy in the treatment of female victims of intimate partner rape
Alterations in autonomic tone during trauma exposure using eye movement desensitization and reprocessing (EMDR)—Results of a preliminary investigation
EMDR therapy: An overview of its development and mechanisms of action
Efficacy of eye movement desensitization and reprocessing: Implications for behavior therapy
Treating spider phobia with Eye-Movement Desensitization and Reprocessing: Two case reports
Eye Movement Desensitization and Reprocessing (EMDR) and the Anxiety Disorders: Clinical and Research Implications of an Integrated Psychotherapy Treatment
An intensive design investigation of eye movement desensitization and reprocessing of claustrophobia
The empirical status of the clinical application of eye movement desensitization and reprocessing
Eye Movement Desensitization and Reprocessing: An Analysis of Specific versus Nonspecific Treatment Factors
The Effects of β-Adrenergic Blockade on the Degrading Effects of Eye Movements on Negative Autobiographical Memories
Treatment of grief and mourning through EMDR: Conceptual considerations and clinical guidelines
Statistical and reliable change with eye movement desensitization and reprocessing: Treating trauma within a veteran population
How eye movements in EMDR work: Changes in memory vividness and emotionality
What Psychological Testing and Neuroimaging Tell Us about the Treatment of Posttraumatic Stress Disorder by Eye Movement Desensitization and Reprocessing
Eye movement desensitization and reprocessing in the treatment of test anxiety: A study of the effects of expectancy and eye movement
EMDR: Eye movements superior to beeps in taxing working memory and reducing vividness of recollections
Tones inferior to eye movements in the EMDR treatment of PTSD
Are addiction-related memories malleable by working memory competition? Transient effects on memory vividness and nicotine craving in a randomized lab experiment
EMDR and mindfulness. Eye movements and attentional breathing tax working memory and reduce vividness and emotionality of aversive ideation
Gray matter density in limbic and paralimbic cortices is associated with trauma load and EMDR outcome in PTSD patients
Predicting trauma-focused treatment outcome in psychosis
Early treatment of rape victims: Presentation of an emergency EMDR protocol
Auricular Chromotherapy: a novel technique in the treatment of psychological trauma
Eye movement during recall reduces objective memory performance: An extended replication
Psychological treatments for adults with posttraumatic stress disorder: A systematic review and meta-analysis
Effects of eye movement versus therapist instructions on the processing of distressing memories
Comparisons of eye movements and matched changing visual input
The effectiveness of mental health interventions for adult female survivors of sexual assault: A systematic review
A Systematic Review and Meta-Analysis of Randomized and Nonrandomized Trials of Clinical Emotional Freedom Techniques (EFT) for the Treatment of Depression
A meta-analysis of the contribution of eye movements in processing emotional memories
The Effectiveness of Emotional Freedom Techniques in the Treatment of Posttraumatic Stress Disorder: A Meta-Analysis
How eye movements affect unpleasant memories: Support for a working-memory account
The impact of eye movements and tones on disturbing memories involving PTSD and other mental disorders
Meta-analysis of psychological treatments for posttraumatic stress disorder in adult survivors of childhood abuse
Psychotherapy as assisted homeostasis: activation of emotional processing mediated by the anterior cingulate cortex
The Contributions of Eye Movements to the Efficacy of Brief Exposure Treatment for Reducing Fear of Public Speaking
Do all psychological treatments really work the same in posttraumatic stress disorder?
Efficacy of Eye Movement Desensitization in the treatment of cognitive intrusions related to a past stressful event
Identification of Significant Association and Gene-Gene Interaction of GABA Receptor Subunit Genes in Autism
When is counselling indicated after a major traumatic life event?
Bilateral saccadic eye movements and tactile stimulation but not auditory stimulation enhance memory retrieval
Differences between effects of psychological versus pharmacological treatments on functional and morphological brain alterations in anxiety disorders and major depressive disorder: A systematic review
Taxing working memory reduces vividness and emotional intensity of images about the Queen’s Day tragedy
PTSD and its treatment in people with intellectual disabilities: A review of the literature
RTAD: A real-time adaptive dissemination system for VANETs
Biology childhood trauma and murder: Rethinking justice
Female juvenile murderers: Biological and psychological dynamics leading to homicide
The effect of bilateral eye-movements versus no eye-movements on sexual fantasies,2018,"https://www.scopus.com/inward/record.uri?eid=2-s2.0-85040238818&doi=10.1016%2fj.jbtep.2018.01.001&partnerID=40&md5=14c3253691728c82ea39b149d0904983"
Changes in brain connectivity following exposure to bilateral eye movements,2018,"https://www.scopus.com/inward/record.uri?eid=2-s2.0-85044152369&doi=10.1016%2fj.bandc.2018.03.009&partnerID=40&md5=0be300d3ec89e64c4b4197ad666207ac"
The Effects of Eye Movement Desensitization and Reprocessing on Prospective Imagery and Anxiety in Golfers,2018,"https://www.scopus.com/inward/record.uri?eid=2-s2.0-85025122381&doi=10.1080%2f10413200.2017.1345999&partnerID=40&md5=884a6f542f682aa3ac61e9a8cb7f134f"
Long-term outcomes of trauma-focused treatment in psychosis,2018,"https://www.scopus.com/inward/record.uri?eid=2-s2.0-85043519570&doi=10.1192%2fbjp.2017.30&partnerID=40&md5=a2cd4fd732cd6dba27d8232ecf0f6d6e"
Use of EMDR therapy in the treatment of PTSD after breast cancer [Utilisation de la thérapie EMDR dans le traitement d'un ESPT après cancer du sein],2018,"https://www.scopus.com/inward/record.uri?eid=2-s2.0-85042110072&doi=10.1016%2fj.jtcc.2017.07.001&partnerID=40&md5=a92a1997d286a0bfef0a67d0b18f55e4"
Successful treatment of methotrexate intolerance in juvenile idiopathic arthritis using eye movement desensitization and reprocessing - treatment protocol and preliminary results,2018,"https://www.scopus.com/inward/record.uri?eid=2-s2.0-85041856953&doi=10.1186%2fs12969-018-0228-y&partnerID=40&md5=c7de67a34a81f6a061c5ee40987a1aae"
The progressive approach to EMDR group therapy for complex trauma and dissociation: A case-control study,2018,"https://www.scopus.com/inward/record.uri?eid=2-s2.0-85042162161&doi=10.3389%2ffpsyg.2017.02377&partnerID=40&md5=c87de92f7d7aa7ab13f991f477d99c7a"
Comparison of eye movement desensitization reprocessing and cognitive behavioral therapy as adjunctive treatments for recurrent depression: The European Depression EMDR Network (EDEN) randomized controlled trial,2018,"https://www.scopus.com/inward/record.uri?eid=2-s2.0-85042082124&doi=10.3389%2ffpsyg.2018.00074&partnerID=40&md5=28f7e9b362f21995913f99392cd38490"
Turning wounds into wisdom: Posttraumatic growth over the course of two types of trauma-focused psychotherapy in patients with PTSD,2018,"https://www.scopus.com/inward/record.uri?eid=2-s2.0-85037671186&doi=10.1016%2fj.jad.2017.11.031&partnerID=40&md5=7dc0382a013dba0b19b83fac3a84a4fe"
EMDR as add-on treatment for psychiatric and traumatic symptoms in patients with substance use disorder,2018,"https://www.scopus.com/inward/record.uri?eid=2-s2.0-85040368316&doi=10.3389%2ffpsyg.2017.02333&partnerID=40&md5=31c00274baccc5b1c929e8b719b7d081"
Metacognitive therapy vs. eye movement desensitization and reprocessing for posttraumatic stress disorder: Study protocol for a randomized superiority trial,2018,"https://www.scopus.com/inward/record.uri?eid=2-s2.0-85040459985&doi=10.1186%2fs13063-017-2404-7&partnerID=40&md5=a7372373d7bda567b12460d23671d9a7"
Treatment of a patient with borderline personality disorder based on phase-oriented model of eye movement desensitization and reprocessing (EMDR): A case report,2018,"https://www.scopus.com/inward/record.uri?eid=2-s2.0-85042478395&partnerID=40&md5=57acc7f61502b4c31159e7f65159523d"
Music performance anxiety: A clinical outcome study into the effects of cognitive hypnotherapy and eye movement desensitisation and reprocessing in advanced pianists,2018,"https://www.scopus.com/inward/record.uri?eid=2-s2.0-85037082758&doi=10.1177%2f0305735617703473&partnerID=40&md5=3e08ec454412b43e5ee68a3992f3ba06"
EMDR therapy for an elderly woman with depression, traumatic memories, and Parkinson's disease dementia: A case study,2018,"https://www.scopus.com/inward/record.uri?eid=2-s2.0-85042536009&doi=10.1891%2f1933-3196.12.1.16&partnerID=40&md5=cb05ae42d74aabc80b93f80003f73ce8"
A randomized controlled trial comparing EMDR and CBT for obsessive–compulsive disorder,2018,"https://www.scopus.com/inward/record.uri?eid=2-s2.0-85026365665&doi=10.1002%2fcpp.2120&partnerID=40&md5=7e30fda56bb7ca3023c6ffa84c971333"
A five-day inpatient EMDR treatment programme for PTSD: pilot study [Un programa de tratamiento EMDR para el TEPT de 5 días para pacientes hospitalizados : estudio piloto],2018,"https://www.scopus.com/inward/record.uri?eid=2-s2.0-85045102579&doi=10.1080%2f20008198.2018.1425575&partnerID=40&md5=a49f0988da0dd33cbabd3054a96592b6"
The impact of childhood sexual abuse on the outcome of intensive trauma-focused treatment for PTSD [El impacto del abuso sexual infantil en los resultados del tratamiento intensivo centrado en el trauma para el TEPT],2018,"https://www.scopus.com/inward/record.uri?eid=2-s2.0-85045107592&doi=10.1080%2f20008198.2018.1430962&partnerID=40&md5=97a8ae47dc8b621e89e1d312624f603f"
Psychogenic Nonepileptic Seizures in Women,2017,"https://www.scopus.com/inward/record.uri?eid=2-s2.0-85039076638&doi=10.1055%2fs-0037-1607971&partnerID=40&md5=315fe343bdaf1bf86b5bc7fd6cb92980"
Use of Prazosin for Pediatric PTSD-Associated Nightmares and Sleep Disturbances: A Retrospective Chart Review,2017,"https://www.scopus.com/inward/record.uri?eid=2-s2.0-85036658061&doi=10.1007%2fs40120-017-0078-4&partnerID=40&md5=5dd246ce2ab152256495c1649f2ddf41"
The effect of EMDR and CBT on low self-esteem in a general psychiatric population: A randomized controlled trial,2017,"https://www.scopus.com/inward/record.uri?eid=2-s2.0-85033558530&doi=10.3389%2ffpsyg.2017.01910&partnerID=40&md5=b47e7ed7f224ee5cbf35c0e41c950af4"
Eye movement desensitization and reprocessing and slow wave sleep: A putative mechanism of action,2017,"https://www.scopus.com/inward/record.uri?eid=2-s2.0-85033574593&doi=10.3389%2ffpsyg.2017.01935&partnerID=40&md5=3017d3d2ef1ae4bade4499d628c683e9"
Auditory and visual memories in PTSD patients targeted with eye movements and counting: The effect of modality-specific loading of working memory,2017,"https://www.scopus.com/inward/record.uri?eid=2-s2.0-85033591227&doi=10.3389%2ffpsyg.2017.01937&partnerID=40&md5=020129b6a09cb26b38c78d2f9c98c677"
Comparison of eye movement desensitization and reprocessing therapy, cognitive behavioral writing therapy, and wait-list in pediatric posttraumatic stress disorder following single-incident trauma: a multicenter randomized clinical trial,2017,"https://www.scopus.com/inward/record.uri?eid=2-s2.0-85021428248&doi=10.1111%2fjcpp.12768&partnerID=40&md5=a8280fcb243965c4b6ea29d9c1ab9c75"
Sphingosine-1-phosphate receptor-1 promotes environment-mediated and acquired chemoresistance,2017,"https://www.scopus.com/inward/record.uri?eid=2-s2.0-85032813115&doi=10.1158%2f1535-7163.MCT-17-0379&partnerID=40&md5=df798f664535db86e3dc581cb4605b86"
The Effects of β-Adrenergic Blockade on the Degrading Effects of Eye Movements on Negative Autobiographical Memories,2017,"https://www.scopus.com/inward/record.uri?eid=2-s2.0-85018693416&doi=10.1016%2fj.biopsych.2017.03.012&partnerID=40&md5=7b342f214b53547a34f5c758aa7c2b2a"
Eye movement desensitization and reprocessing (EMDR) and eating disorders: A systematic review,2017,"https://www.scopus.com/inward/record.uri?eid=2-s2.0-85034226007&partnerID=40&md5=4c9e56d81a828f0afaa820312f018d72"
Early Child Disaster Mental Health Interventions: A Review of the Empirical Evidence,2017,"https://www.scopus.com/inward/record.uri?eid=2-s2.0-85016561248&doi=10.1007%2fs10566-017-9397-y&partnerID=40&md5=bb65fce34076b4cc22e80c9017124112"
A hypothetical mechanism of action of EMDR: The role of slow wave sleep,2017,"https://www.scopus.com/inward/record.uri?eid=2-s2.0-85034240151&partnerID=40&md5=942325636a605eb84ca918a6a55c2fe2"
Traumatic experiences and EMDR in childhood and adolescence. A review of the scientific literature on efficacy studies,2017,"https://www.scopus.com/inward/record.uri?eid=2-s2.0-85034230204&partnerID=40&md5=1e3f032d12cf802f3fa053829e38fb4b"
Assessing the Effectiveness of Yoga as a Complementary and Alternative Treatment for Post-Traumatic Stress Disorder: A Review and Synthesis,2017,"https://www.scopus.com/inward/record.uri?eid=2-s2.0-85029816396&doi=10.1089%2facm.2017.0036&partnerID=40&md5=1a46bb518197e6dc63c96e663a795032"
EMDR beyond PTSD: A systematic literature review,2017,"https://www.scopus.com/inward/record.uri?eid=2-s2.0-85030160946&doi=10.3389%2ffpsyg.2017.01668&partnerID=40&md5=d01bc9d5ed2fc9c1cfbe3e9ed727abfd"
Does childhood trauma play a role in the aetiology of psychosis? A review of recent evidence,2017,"https://www.scopus.com/inward/record.uri?eid=2-s2.0-85028768438&doi=10.1192%2fapt.bp.116.015891&partnerID=40&md5=6703d1e45690e4948aefda210a38168c"
Integrative Women's Health,2017,"https://www.scopus.com/inward/record.uri?eid=2-s2.0-85023761335&doi=10.1016%2fj.mcna.2017.04.010&partnerID=40&md5=826951f60474352edd572be19d451b06"
Grey matter density changes of structures involved in Posttraumatic Stress Disorder (PTSD) after recovery following Eye Movement Desensitization and Reprocessing (EMDR) therapy,2017,"https://www.scopus.com/inward/record.uri?eid=2-s2.0-85021382100&doi=10.1016%2fj.pscychresns.2017.06.009&partnerID=40&md5=fd73e268abd5303ba2a38de3e7e5977f"
Errors in the 2017 APA clinical practice guideline for the treatment of PTSD: What the data actually says,2017,"https://www.scopus.com/inward/record.uri?eid=2-s2.0-85028302318&doi=10.3389%2ffpsyg.2017.01425&partnerID=40&md5=2fe77394e71f3ce1655050313459b94f"
Psychosocial interventions for children and adolescents after man-made and natural disasters: A meta-analysis and systematic review,2017,"https://www.scopus.com/inward/record.uri?eid=2-s2.0-85017430038&doi=10.1017%2fS0033291717000496&partnerID=40&md5=13b4e43b431e0de5838dea42989d9cfb"
Bilateral alternating auditory stimulations facilitate fear extinction and retrieval,2017,"https://www.scopus.com/inward/record.uri?eid=2-s2.0-85020727245&doi=10.3389%2ffpsyg.2017.00990&partnerID=40&md5=76dc41359e260569af4640415d496302"
Mental Health Aspects of Intimate Partner Violence,2017,"https://www.scopus.com/inward/record.uri?eid=2-s2.0-85016441031&doi=10.1016%2fj.psc.2017.01.009&partnerID=40&md5=bfa1aba44b43b9e8cc954cedd2cfb2a4"
Integrating neurobiology of emotion regulation and trauma therapy: Reflections on EMDR therapy,2017,"https://www.scopus.com/inward/record.uri?eid=2-s2.0-85020655875&doi=10.1515%2frevneuro-2016-0070&partnerID=40&md5=38dd133f96badc64afc08f65ec01a756"
Fear extinction and memory reconsolidation as critical components in behavioral treatment for posttraumatic stress disorder and potential augmentation of these processes,2017,"https://www.scopus.com/inward/record.uri?eid=2-s2.0-85009799077&doi=10.1016%2fj.neulet.2017.01.006&partnerID=40&md5=f38efe7dac568408fc5a21ee721a84c6"
Imagery rescripting and eye movement desensitisation and reprocessing for treatment of adults with childhood trauma-related post-traumatic stress disorder: IREM study design,2017,"https://www.scopus.com/inward/record.uri?eid=2-s2.0-85018996302&doi=10.1186%2fs12888-017-1330-2&partnerID=40&md5=e5a95fca4e8e2463568582c84f5e5283"
Effectiveness of eye movement desensitization and reprocessing in German armed forces soldiers with post-traumatic stress disorder under routine inpatient care conditions,2017,"https://www.scopus.com/inward/record.uri?eid=2-s2.0-85018782668&doi=10.7205%2fMILMED-D-16-00307&partnerID=40&md5=f4ad11f63afdadd82d1f6e61459aadf3"
Eye movement during recall reduces objective memory performance: An extended replication,2017,"https://www.scopus.com/inward/record.uri?eid=2-s2.0-85015429091&doi=10.1016%2fj.brat.2017.03.002&partnerID=40&md5=f66d501c5f015ae0a4810e1c207efa19"
Trauma responses to intimate partner violence: A review of current knowledge,2017,"https://www.scopus.com/inward/record.uri?eid=2-s2.0-85011582034&doi=10.1016%2fj.avb.2017.01.014&partnerID=40&md5=d0bf313b75847c5e8d93ed5272293e62"
Eye movement desensitization and reprocessing therapy versus supportive therapy in affective relapse prevention in bipolar patients with a history of trauma: Study protocol for a randomized controlled trial,2017,"https://www.scopus.com/inward/record.uri?eid=2-s2.0-85016949844&doi=10.1186%2fs13063-017-1910-y&partnerID=40&md5=3240affe1e87d4b423b22b9879fc416a"
Psychological interventions for post-traumatic stress symptoms in psychosis: A systematic review of outcomes,2017,"https://www.scopus.com/inward/record.uri?eid=2-s2.0-85016325301&doi=10.3389%2ffpsyg.2017.00341&partnerID=40&md5=7503d2a0a1630713368a742d1be950d9"
Eye Movement Desensitization and Reprocessing (EMDR) using for the treatment of the phantom breast syndrome: Pilot study [Utilisation de la thérapie Eye Movement Desensitization and Reprocessing (EMDR) pour le traitement du syndrome du sein fantôme : étude pilote],2017,"https://www.scopus.com/inward/record.uri?eid=2-s2.0-84950993878&doi=10.1016%2fj.psfr.2015.09.001&partnerID=40&md5=f0f751aeadfe5e…
Stress Enhances the Memory-Degrading Effects of Eye Movements on Emotionally Neutral Memories,2017,"https://www.scopus.com/inward/record.uri?eid=2-s2.0-85016277843&doi=10.1177%2f2167702616687292&partnerID=40&md5=15f425367bed399aacbb2cafb920de30"
Treatment refusal and premature termination in psychotherapy, pharmacotherapy, and their combination: A meta-analysis of head-to-head comparisons,2017,"https://www.scopus.com/inward/record.uri?eid=2-s2.0-85014544677&doi=10.1037%2fpst0000104&partnerID=40&md5=1fa07a5b966fd86170fa3e561da7a0a7"
Psychological interventions for post-traumatic stress disorder (PTSD) in people with severe mental illness,2017,"https://www.scopus.com/inward/record.uri?eid=2-s2.0-85011075599&doi=10.1002%2f14651858.CD011464.pub2&partnerID=40&md5=5a6c5fd86fe451e8d04f7343f265746b"
Preliminary results from the application of eye movement desensitization and reprocessing in patients with non-specific chronic low back pain [Resultados preliminares de la aplicacion del eye movement desensitization and reprocessing en pacientes con dolor lumbar crónico inespecífico],2017,"https://www.scopus.com/inward/record.uri?eid=2-s2.0-85022020132&doi=10.1016%2fj.anyes.2017.02.001&partnerID…
Brainspotting - the efficacy of a new therapy approach for the treatment of posttraumatic stress disorder in comparison to eye movement Desensitization and Reprocessing,2017,"https://www.scopus.com/inward/record.uri?eid=2-s2.0-85038927532&doi=10.6092%2f2282-1619%2f2017.5.1376&partnerID=40&md5=ecb75772435da81139220a1763076407"
Use of the flash technique in EMDR therapy: Four case examples,2017,"https://www.scopus.com/inward/record.uri?eid=2-s2.0-85034784330&doi=10.1891%2f1933-3196.11.4.195&partnerID=40&md5=4a8caf027fdb8ed4339703f3ff082bc0"
Efficacy of eye movement desensitization and reprocessing on the phantom limb pain of patients with amputations within a 24-month follow-up,2017,"https://www.scopus.com/inward/record.uri?eid=2-s2.0-85016964552&doi=10.1097%2fMRR.0000000000000227&partnerID=40&md5=f17655dfbba31786e43404375c13d833"
Morphovolumetric changes after EMDR treatment in drug-naïve PTSD patients,2017,"https://www.scopus.com/inward/record.uri?eid=2-s2.0-85016586389&doi=10.1708%2f2631.27051&partnerID=40&md5=b0cfbf1526bd7e0806eacc47b2101414"
Intensive EMDR to treat patients with complex posttraumatic stress disorder: A case series,2017,"https://www.scopus.com/inward/record.uri?eid=2-s2.0-85034744051&doi=10.1891%2f1933-3196.11.2.84&partnerID=40&md5=60aefb7a06c93e0bda9ebe6c940fbdbc"
Hyperventilation-induced non-epileptic seizures in an adolescent boy with pediatric medical traumatic stress,2017,"https://www.scopus.com/inward/record.uri?eid=2-s2.0-85025818469&doi=10.1097%2fHRP.0000000000000131&partnerID=40&md5=bb093efffd481d32622551223ca8e744"
Eye movement desensitization and reprocessing to facilitate posttraumatic growth: A prospective clinical pilot study on ferry disaster survivors,2017,"https://www.scopus.com/inward/record.uri?eid=2-s2.0-85032745776&doi=10.9758%2fcpn.2017.15.4.320&partnerID=40&md5=5ccc002074d2ea97c3aaa335cd07cce6"
The optiMUM-study: EMDR therapy in pregnant women with posttraumatic stress disorder after previous childbirth and pregnant women with fear of childbirth: Design of a multicentre randomized controlled trial,2017,"https://www.scopus.com/inward/record.uri?eid=2-s2.0-85027688683&doi=10.1080%2f20008198.2017.1293315&partnerID=40&md5=408d52a00331b2a79ce814b09e77065a"
The Effectiveness of Emotional Freedom Techniques in the Treatment of Posttraumatic Stress Disorder: A Meta-Analysis,2017,"https://www.scopus.com/inward/record.uri?eid=2-s2.0-85007240046&doi=10.1016%2fj.explore.2016.10.001&partnerID=40&md5=74d165fcd9c63dc6e0972a218510b528"
Posttraumatic Stress Disorder: Perspectives for the Use of Deep Brain Stimulation,2017,"https://www.scopus.com/inward/record.uri?eid=2-s2.0-85007206655&doi=10.1111%2fner.12551&partnerID=40&md5=bf50d2af62f81ea5980e9aef982576b0"
The risk of speaking when faced with psychological trauma. The role of transference in psychotherapies [Le traumatisme psychique au risque de la parole. Le rôle du transfert dans les psychothérapies],2017,"https://www.scopus.com/inward/record.uri?eid=2-s2.0-85007227826&doi=10.1016%2fj.amp.2016.08.007&partnerID=40&md5=ad71f063021062a6a9b01127ca9fabd0"
A CAT envelope to deliver EMDR: Cognitive analytic therapy around eye movement desensitization and reprocessing,2016,"https://www.scopus.com/inward/record.uri?eid=2-s2.0-84975744204&doi=10.1037%2fint0000034&partnerID=40&md5=8024841346ec5b79b0d06576dbab0ae1"
Anxiety treatment by eye movement desensitization and reprocessing in patients with myocardial infarction,2016,"https://www.scopus.com/inward/record.uri?eid=2-s2.0-85007011743&doi=10.5812%2fircmj.27368&partnerID=40&md5=503fbd4d7f58c3e4fb1f8e96e66621ec"
Postdeployment PTSD and addictive combat attachment behaviors in U.S. military service members,2016,"https://www.scopus.com/inward/record.uri?eid=2-s2.0-85001946085&doi=10.1176%2fappi.ajp.2015.15101297&partnerID=40&md5=9519e0d88f1c0e3d5f15f136e3a03fb1"
Comparisons of eye movements and matched changing visual input,2016,"https://www.scopus.com/inward/record.uri?eid=2-s2.0-84990211592&doi=10.1016%2fj.jbtep.2015.10.010&partnerID=40&md5=d0c8a437973cce2c37f77b48676c1750"
Eye movement desensitization and reprocessing (EMDR) for DSM-5 posttraumatic stress disorder (PTSD) in adults with intellectual disabilities: A case study review,2016,"https://www.scopus.com/inward/record.uri?eid=2-s2.0-84962920055&doi=10.1037%2ftra0000101&partnerID=40&md5=c31b2f7953dcbd28453b7dfa8e1e0e4e"
A Systematic Review and Meta-Analysis of Randomized and Nonrandomized Trials of Clinical Emotional Freedom Techniques (EFT) for the Treatment of Depression,2016,"https://www.scopus.com/inward/record.uri?eid=2-s2.0-85000365265&doi=10.1016%2fj.explore.2016.08.001&partnerID=40&md5=fb30fcd75e6c8478eb39e3ae607a7e47"
Guided eye movement (GEM) in trauma therapy: Hypothetical neurological routes and initial results of a sample n = 35,2016,"https://www.scopus.com/inward/record.uri?eid=2-s2.0-84958020002&doi=10.1037%2fstr0000015&partnerID=40&md5=5de2cfba63fad89f24b26ae50e7d5491"
Rationale and efficacy of proteasome inhibitor combined with arsenic trioxide in the treatment of acute promyelocytic leukemia,2016,"https://www.scopus.com/inward/record.uri?eid=2-s2.0-84984858130&doi=10.1038%2fleu.2016.227&partnerID=40&md5=e8f3bf57ff41f673c50810e135275187"
Psychological therapies for children and adolescents exposed to trauma,2016,"https://www.scopus.com/inward/record.uri?eid=2-s2.0-84990997234&doi=10.1002%2f14651858.CD012371&partnerID=40&md5=244ec0f289fd3f95ffe99d082aa98823"
Possible neural mechanisms of psychotherapy for trauma-related symptoms: Cerebral responses to the neuropsychological treatment of post-traumatic stress disorder model individuals,2016,"https://www.scopus.com/inward/record.uri?eid=2-s2.0-84989964152&doi=10.1038%2fsrep34610&partnerID=40&md5=f885ba11eb1359648d74085674976439"
Eye movement desensitisation and reprocessing therapy v. stabilisation as usual for refugees: Randomised controlled trial,2016,"https://www.scopus.com/inward/record.uri?eid=2-s2.0-84991740130&doi=10.1192%2fbjp.bp.115.167775&partnerID=40&md5=07da1ce578d857126733c3252283094a"
Effectiveness of trauma-focused treatment for patients with psychosis with and without the dissociative subtype of post-traumatic stress disorder,2016,"https://www.scopus.com/inward/record.uri?eid=2-s2.0-84991753363&doi=10.1192%2fbjp.bp.116.185579&partnerID=40&md5=02a009504e026a6bcd9b1b3ceaa7ac0b"
A comparison of dual attention, eye movements, and exposure only during eye movement desensitization and reprocessing for posttraumatic stress disorder: Results from a randomized clinical trial,2016,"https://www.scopus.com/inward/record.uri?eid=2-s2.0-84991769816&doi=10.1159%2f000447671&partnerID=40&md5=01e494f6550284cae47fb57cdaf11635"
Effect of ocular movements during Eye Movement Desensitization and Reprocessing (EMDR) therapy: A near-infrared spectroscopy study,2016,"https://www.scopus.com/inward/record.uri?eid=2-s2.0-84992596825&doi=10.1371%2fjournal.pone.0164379&partnerID=40&md5=d04572fa439c044f4ace0b3cd9e6f49d"
The role of alternating bilateral stimulation in establishing positive cognition in EMDR therapy: A multi-channel near-infrared spectroscopy study,2016,"https://www.scopus.com/inward/record.uri?eid=2-s2.0-84991273392&doi=10.1371%2fjournal.pone.0162735&partnerID=40&md5=f649ce697bd559957ba46ce83741d2bd"
Predicting trauma-focused treatment outcome in psychosis,2016,"https://www.scopus.com/inward/record.uri?eid=2-s2.0-84995661638&doi=10.1016%2fj.schres.2016.07.016&partnerID=40&md5=3d41a0411845594dbf6b5b4d6bc83af0"
Exposing therapists to trauma-focused treatment in psychosis: Effects on credibility, expected burden, and harm expectancies,2016,"https://www.scopus.com/inward/record.uri?eid=2-s2.0-84988928932&doi=10.3402%2fejpt.v7.31712&partnerID=40&md5=c7edbf4d9759afb2d031caff1b33ed60"
Investigating the effect of Eye Movement Desensitization and Reprocessing (EMDR) on postoperative pain intensity in adolescents undergoing surgery: a randomized controlled trial,2016,"https://www.scopus.com/inward/record.uri?eid=2-s2.0-85028267570&doi=10.1111%2fjan.12985&partnerID=40&md5=4fb5cde6abd07086996d93daa79ccd92"
The efficacy of eye movement desensitization and reprocessing for post-traumatic stress disorder and depression among Syrian refugees: Results of a randomized controlled trial,2016,"https://www.scopus.com/inward/record.uri?eid=2-s2.0-84976348949&doi=10.1017%2fS0033291716001070&partnerID=40&md5=eeea953cf4cdc4b9595b77c6e8266efe"
Are addiction-related memories malleable by working memory competition? Transient effects on memory vividness and nicotine craving in a randomized lab experiment,2016,"https://www.scopus.com/inward/record.uri?eid=2-s2.0-84961907086&doi=10.1016%2fj.jbtep.2016.03.007&partnerID=40&md5=1d4f45a1e484e958f867a0e6c8a9a7ba"
PSYCHOTHERAPY VERSUS PHARMACOTHERAPY FOR POSTTRAUMATIC STRESS DISORDER: SYSTEMIC REVIEW AND META-ANALYSES TO DETERMINE FIRST-LINE TREATMENTS,2016,"https://www.scopus.com/inward/record.uri?eid=2-s2.0-84985943126&doi=10.1002%2fda.22511&partnerID=40&md5=2e112bc777054c67855ec0a494b76d48"
Prolonged exposure and EMDR for PTSD v. a PTSD waiting-list condition: Effects on symptoms of psychosis, depression and social functioning in patients with chronic psychotic disorders,2016,"https://www.scopus.com/inward/record.uri?eid=2-s2.0-84976590919&doi=10.1017%2fS0033291716001094&partnerID=40&md5=f61bcb1d5fa557b2943c6ae709af8bed"
Pediatric seizure-related posttraumatic stress and anxiety symptoms treated with EMDR: A case series,2016,"https://www.scopus.com/inward/record.uri?eid=2-s2.0-85006197415&doi=10.3402%2fejpt.v7.30123&partnerID=40&md5=d980934beca97dc1d2c0cad4657f5fcc"
The use of EMDR in positive verbal material: Results from a patient study,2016,"https://www.scopus.com/inward/record.uri?eid=2-s2.0-85006212925&doi=10.3402%2fejpt.v7.30119&partnerID=40&md5=5916774c8d32fe869e89f346f99d37e6"
The effects of eye movements on emotional memories: Using an objective measure of cognitive load,2016,"https://www.scopus.com/inward/record.uri?eid=2-s2.0-85006202016&doi=10.3402%2fejpt.v7.30122&partnerID=40&md5=5bd5c6dfbaab52187ad4465f06055d96"
From the Influence of Traumas to Therapeutic Letting Go: The Contribution of Hypnosis and EMDR [Depuis l’influence des traumatismes jusqu’au lâcher prise thérapeutique: L’apport de l’hypnose et de l’EMDR] [Von der Beeinflussung durch ein Trauma zum therapeutischen Loslassen: Der Beitrag von Hypnose und EMDR] [De la influencia del trauma al dejarlo de ir terapéutico: La contribución de la hipnosis…
Self-esteem treatment in anxiety: A randomized controlled crossover trial of Eye Movement Desensitization and Reprocessing (EMDR) versus Competitive Memory Training (COMET) in patients with anxiety disorders,2016,"https://www.scopus.com/inward/record.uri?eid=2-s2.0-84964831980&doi=10.1016%2fj.brat.2016.04.002&partnerID=40&md5=51be15659e0f302ac4e300b42acf650d"
A literature review of the therapeutic mechanisms of art therapy for veterans with post-traumatic stress disorder,2016,"https://www.scopus.com/inward/record.uri?eid=2-s2.0-84963520653&doi=10.1080%2f17454832.2016.1170055&partnerID=40&md5=427a083656a03bf3fcd79c33e02e4dec"
Trauma-focused treatment in PTSD patients with psychosis: Symptom exacerbation, adverse events, and revictimization,2016,"https://www.scopus.com/inward/record.uri?eid=2-s2.0-84966309029&doi=10.1093%2fschbul%2fsbv172&partnerID=40&md5=171ff8a03beb9f491a9cf6799ab733f6"
An integrative model for the neural mechanism of eye movement desensitization and reprocessing (EMDR),2016,"https://www.scopus.com/inward/record.uri?eid=2-s2.0-84967103632&doi=10.3389%2ffnbeh.2016.00052&partnerID=40&md5=6a26f137c4d3a336c53b52279f49cc0e"
Desensitizing addiction: Using eye movements to reduce the intensity of substance-related mental imagery and craving,2016,"https://www.scopus.com/inward/record.uri?eid=2-s2.0-84964626402&doi=10.3389%2ffpsyt.2016.00014&partnerID=40&md5=fb802628e95a18e0570a4c116b304a71"
The eye movement desensitization and reprocessing approach in pain management - A case report of a patient with paraparesis,2016,"https://www.scopus.com/inward/record.uri?eid=2-s2.0-84961209819&doi=10.1016%2fj.poamed.2015.11.001&partnerID=40&md5=ddf051ff8695460374898513a4a939d3"
Psychological treatments for adults with posttraumatic stress disorder: A systematic review and meta-analysis,2016,"https://www.scopus.com/inward/record.uri?eid=2-s2.0-84954384245&doi=10.1016%2fj.cpr.2015.10.003&partnerID=40&md5=9ed0a60a4ab009eafa4dff3149a840f4"
Amygdala volumetric change following psychotherapy for posttraumatic stress disorder,2016,"https://www.scopus.com/inward/record.uri?eid=2-s2.0-84992497917&doi=10.1176%2fappi.neuropsych.16010006&partnerID=40&md5=30a8662f25d5f2738159153e52c23d89"
The efficacy of EMDR in the treatment of depression,2016,"https://www.scopus.com/inward/record.uri?eid=2-s2.0-85034269454&doi=10.1891%2f1933-3196.10.2.59&partnerID=40&md5=55ab91e3ee2061dbacbc128a08d72b76"
The EMDR Integrative Group Treatment Protocol for patients with cancer,2016,"https://www.scopus.com/inward/record.uri?eid=2-s2.0-85041313074&doi=10.1891%2f1933-3196.10.3.199&partnerID=40&md5=bc011969c928c862615320824f6e6dd8"
EMDR and CBT: A comparative clinical study with oncological patients,2016,"https://www.scopus.com/inward/record.uri?eid=2-s2.0-85033590313&doi=10.1891%2f1933-3196.10.3.215&partnerID=40&md5=82df2221f8f34fc971888708c00fddef"
Eye movement desensitization and reprocessing vs. treatment-as-usual for non-specific chronic back pain patients with psychological trauma: A randomized controlled pilot study,2016,"https://www.scopus.com/inward/record.uri?eid=2-s2.0-85009832250&doi=10.3389%2ffpsyt.2016.00201&partnerID=40&md5=aadbae2fcdee1f7eb0f4228b3d9d6445"
Treatment augmentation effects of EMDR intervention after traumatic experiences in patients with major depression: A case series,2016,"https://www.scopus.com/inward/record.uri?eid=2-s2.0-84963983704&doi=10.5350%2fDAJPN2016290111&partnerID=40&md5=1d9b1aae21d9e32c9d6a6cf751556f8e"
Replication requires psychological rather than statistical hypotheses: The case of eye movements enhancing word recollection,2016,"https://www.scopus.com/inward/record.uri?eid=2-s2.0-85009343317&doi=10.3389%2ffpsyg.2016.02023&partnerID=40&md5=c7cea0064353c1c6ca9f2dbf236f6cf4"
Serum concentrations of TNF-αs soluble receptors during psychotherapy in German soldiers suffering from combat-related PTSD,2016,"https://www.scopus.com/inward/record.uri?eid=2-s2.0-84989927214&partnerID=40&md5=880c2e135a2ce232abd01e429c5a71d7"
Cultivating a trauma awareness culture in the addictions,2016,"https://www.scopus.com/inward/record.uri?eid=2-s2.0-85021095831&doi=10.2174%2f1874473710666170111102835&partnerID=40&md5=b7abaffb857690b5f824921afc9a8196"
Nonconventional interventions for chronic post-traumatic stress disorder: Ketamine, repetitive trans-cranial magnetic stimulation (rTMS), and alternative approaches,2016,"https://www.scopus.com/inward/record.uri?eid=2-s2.0-84955400981&doi=10.1080%2f15299732.2015.1046101&partnerID=40&md5=f99d017e3a8e4d0e5e776a835766029f"
Reviewing outcomes of psychological interventions with torture survivors: Conceptual, methodological and ethical Issues,2016,"https://www.scopus.com/inward/record.uri?eid=2-s2.0-85016924920&partnerID=40&md5=2c7bbb45d37cb1249b6db54d7a8aa977"
Neurophysiological correlates of eye movement desensitization and reprocessing sessions: Preliminary evidence for traumatic memories integration,2015,"https://www.scopus.com/inward/record.uri?eid=2-s2.0-84944278675&doi=10.1111%2fcpf.12184&partnerID=40&md5=3c2ee35ce440338f1efd88b0c0af3cc6"
Effect of Eye Movement Desensitization and Reprocessing (EMDR) on Depression in Patients With Myocardial Infarction (MI),2015,"https://www.scopus.com/inward/record.uri?eid=2-s2.0-84959069423&doi=10.5539%2fgjhs.v7n6p258&partnerID=40&md5=b88a0b776cee95f3e400718b1e255256"
Effectiveness of cognitive behavioral therapy integrated with systematic desensitization, cognitive behavioral therapy combined with eye movement desensitization and reprocessing therapy, and cognitive behavioral therapy combined with virtual reality exposure therapy methods in the treatment of flight anxiety: A randomized trial,2015,"https://www.scopus.com/inward/record.uri?eid=2-s2.0-8494377313…
Difficult to treat? A comparison of the effectiveness of treatment as usual in refugees and non-refugees,2015,"https://www.scopus.com/inward/record.uri?eid=2-s2.0-84971539882&doi=10.1192%2fpb.bp.114.047928&partnerID=40&md5=4ca207efd3aa0f6b8a83f41e459f8b90"
Emdr for syrian refugees with posttraumatic stress disorder symptoms: Results of a pilot randomized controlled trial,2015,"https://www.scopus.com/inward/record.uri?eid=2-s2.0-84948413834&doi=10.3402%2fejpt.v6.27414&partnerID=40&md5=3d636a243bc573c191f6c67705ae1254"
EMDR therapy for PTSD after motor vehicle accidents: Meta-analytic evidence for specific treatment,2015,"https://www.scopus.com/inward/record.uri?eid=2-s2.0-84933677145&doi=10.3389%2ffnhum.2015.00213&partnerID=40&md5=99717b0a94e76941efa56d31645ea23d"
REM desensitization as a new therapeutic method for post-traumatic stress disorder: a randomized controlled trial,2015,"https://www.scopus.com/inward/record.uri?eid=2-s2.0-84973429703&partnerID=40&md5=e173ca51d72c7ab6eb3d7549f12d4556"
A multi-site randomized study to compare the effects of Eye Movement Desensitization and Reprocessing (EMDR) added to TAU versus TAU to reduce craving and drinking behavior in alcohol dependent outpatients: Study protocol,2015,"https://www.scopus.com/inward/record.uri?eid=2-s2.0-84925301065&doi=10.1186%2fs12888-015-0431-z&partnerID=40&md5=1736e3741d4cc8201e3fc44df7903c6f"
Trauma Informed Additional – Programme,2015,"https://www.scopus.com/inward/record.uri?eid=2-s2.0-85029359750&doi=10.1108%2fJCRPP-12-2014-0007&partnerID=40&md5=8f4045fddb51642458337a6056fdcdc8"
Breathing Biofeedback as an Adjunct to Exposure in Cognitive Behavioral Therapy Hastens the Reduction of PTSD Symptoms: A Pilot Study,2015,"https://www.scopus.com/inward/record.uri?eid=2-s2.0-84940001731&doi=10.1007%2fs10484-015-9268-y&partnerID=40&md5=6a249f8e6b5265981b6e578a994b6bce"
Pilot research study on the provision of the eye movement desensitization and reprocessing integrative group treatment protocol with female cancer patients,2015,"https://www.scopus.com/inward/record.uri?eid=2-s2.0-85016273675&doi=10.1891%2f1933-3196.9.2.98&partnerID=40&md5=4828f897206329abd6d95b6bb6e6aba1"
Eye movement desensitization and reprocessing for treating psychological disturbances in Taiwanese adolescents who experienced Typhoon Morakot,2015,"https://www.scopus.com/inward/record.uri?eid=2-s2.0-84942836257&doi=10.1016%2fj.kjms.2015.04.013&partnerID=40&md5=792c658b573b6930171d6cf72eadd234"
Eye movement desensitization and reprocessing versus cognitive-behavioral therapy for adult posttraumatic stress disorder: Systematic review and meta-analysis,2015,"https://www.scopus.com/inward/record.uri?eid=2-s2.0-84930901788&doi=10.1097%2fNMD.0000000000000306&partnerID=40&md5=3d290c847658ff7261547992ee7b2fe0"
Neuropsychological and physiological outcomes pre- and post-EMDR therapy for a woman with PTSD: A case study,2015,"https://www.scopus.com/inward/record.uri?eid=2-s2.0-85042393491&doi=10.1891%2f1933-3196.9.4.174&partnerID=40&md5=908d32024de30184805bb96f64d1c673"
EMDR protocol for recent critical incidents: A randomized controlled trial in a technological disaster context,2015,"https://www.scopus.com/inward/record.uri?eid=2-s2.0-85042393249&doi=10.1891%2f1933-3196.9.4.166&partnerID=40&md5=39f322c2085270d8497bf6039dd889d7"
Neural processing of emotions in traumatized children treated with Eye Movement Desensitization and Reprocessing therapy: A hdEEG study,2015,"https://www.scopus.com/inward/record.uri?eid=2-s2.0-84949633754&doi=10.3389%2ffpsyg.2015.01662&partnerID=40&md5=a46a0717a4c7a96f2bc6dd5449069665"
Desensitization of Triggers and Urge Reprocessing for Pathological Gambling: A Case Series,2015,"https://www.scopus.com/inward/record.uri?eid=2-s2.0-84888260983&doi=10.1007%2fs10899-013-9422-5&partnerID=40&md5=c1c28e39d1438a6315caccd52ef4bc4a"
Speed matters: Relationship between speed of eye movements and modification of aversive autobiographical memories,2015,"https://www.scopus.com/inward/record.uri?eid=2-s2.0-84930615946&doi=10.3389%2ffpsyt.2015.00045&partnerID=40&md5=c75783c1e0935e0bd48822d3b19b882d"
Prolonged exposure vs eyemovement desensitization and reprocessing vs waiting list for posttraumatic stress disorder in patients with a psychotic disorder: A randomized clinical trial,2015,"https://www.scopus.com/inward/record.uri?eid=2-s2.0-84925349592&doi=10.1001%2fjamapsychiatry.2014.2637&partnerID=40&md5=54766b19c7977e7da3d5ba1a915ae325"
The effectiveness of mental health interventions for adult female survivors of sexual assault: A systematic review,2015,"https://www.scopus.com/inward/record.uri?eid=2-s2.0-84947490506&doi=10.1016%2fj.avb.2015.06.004&partnerID=40&md5=1918c0c96c3bb9929bc06924de395360"
The effect of horizontal eye movements on free recall: A preregistered adversarial collaboration,2015,"https://www.scopus.com/inward/record.uri?eid=2-s2.0-84925666673&doi=10.1037%2fxge0000038&partnerID=40&md5=c6eab81e3d1bf52601d71d16c8d3636a"
Correlates of EMDR therapy in functional and structural neuroimaging: A critical summary of recent findings [Correlatos de la terapia EMDR en la neuroimagen funcional y estructural: Un resumen crï¿½tico de los hallazgos recientes],2015,"https://www.scopus.com/inward/record.uri?eid=2-s2.0-85043558606&doi=10.1891%2f1933-3196.9.2.E58&partnerID=40&md5=b0bf36cb49070fed28b934e6141f8b26"
EMDR Therapy Humanitarian Assistance Programs: Treating the psychological, physical, and societal effects of adverse experiences worldwide [Programmes d'assistance humanitaire de la psychothï¿½rapie EMDR: Traiter les effets psychologiques, physiques et sociï¿½taux des expï¿½riences dï¿½favorables ï¿½ travers le monde],2015,"https://www.scopus.com/inward/record.uri?eid=2-s2.0-85043552928&doi=10.18…
RTAD: A real-time adaptive dissemination system for VANETs,2015,"https://www.scopus.com/inward/record.uri?eid=2-s2.0-84925352596&doi=10.1016%2fj.comcom.2015.01.017&partnerID=40&md5=a406a48ce44633f9514b1bb0011d885d"
Meta-analysis of psychological treatments for posttraumatic stress disorder in adult survivors of childhood abuse,2014,"https://www.scopus.com/inward/record.uri?eid=2-s2.0-84912034824&doi=10.1016%2fj.cpr.2014.10.004&partnerID=40&md5=97e2138b1720cf39cb7f7d149fc5b82b"
A comparison of eye movement desensitization and reprocessing and progressive counting among therapists in training,2014,"https://www.scopus.com/inward/record.uri?eid=2-s2.0-84975322300&doi=10.1037%2ftrm0000011&partnerID=40&md5=27ca25b85a760d5ba380039d3ed5ac05"
Eye movement desensitization and reprocessing therapy in subsyndromal bipolar patients with a history of traumatic events: A randomized, controlled pilot-study,2014,"https://www.scopus.com/inward/record.uri?eid=2-s2.0-84902544322&doi=10.1016%2fj.psychres.2014.05.012&partnerID=40&md5=183d9003bfe83574fb832285debc680b"
Facilitating access to emotions: Neural signature of EMDR stimulation,2014,"https://www.scopus.com/inward/record.uri?eid=2-s2.0-84929473504&doi=10.1371%2fjournal.pone.0106350&partnerID=40&md5=cf28b8154a59efeee80073ae65bd88b5"
Efficacy of eye-movement desensitization and reprocessing for patients with posttraumatic-stress disorder: A meta-analysis of randomized controlled trials,2014,"https://www.scopus.com/inward/record.uri?eid=2-s2.0-84905435380&doi=10.1371%2fjournal.pone.0103676&partnerID=40&md5=b7ce5f86e334c7f2f66e0b49da55743c"
Mprovement of mood and sleep alterations in posttraumatic stress disorder patients by eye movement desensitization and reprocessing,2014,"https://www.scopus.com/inward/record.uri?eid=2-s2.0-84902266243&doi=10.3389%2ffnbeh.2014.00209&partnerID=40&md5=aeea118aa01a3fd14261b9b3dc4b3a0b"
Post-traumatic stress disorder - A diagnostic and therapeutic challenge [Posttraumatische belastungsstörung - Eine diagnostische und therapeutische herausforderung],2014,"https://www.scopus.com/inward/record.uri?eid=2-s2.0-84896869085&doi=10.3238%2farztebl.2014.0059&partnerID=40&md5=fcdda817ea9f961bbfe8c0de570ceae4"
A Role for EMDR in the Treatment of Trauma in Patients Suffering From a Psychosis: Four Vignettes,2014,"https://www.scopus.com/inward/record.uri?eid=2-s2.0-84994874474&doi=10.1891%2f1933-3196.8.1.19&partnerID=40&md5=fc7989f4d9af7c8ce08be599b7f181b0"
Treating Trauma in Addiction with EMDR: A Pilot Study,2014,"https://www.scopus.com/inward/record.uri?eid=2-s2.0-84926032782&doi=10.1080%2f02791072.2014.921744&partnerID=40&md5=7ba7ef6f2d1a7983d9d71df25243e344"
Eye Movement Desensitization and Reprocessing (EMDR) for hyperemesis gravidarum: A case series,2014,"https://www.scopus.com/inward/record.uri?eid=2-s2.0-84919718179&doi=10.5350%2fDAJPN2014270408&partnerID=40&md5=6ea67b51c0bdd5260958987e65a545b6"
The Eye Movement Desensitization and Reprocessing Procedure Prevents Defensive Processing in Health Persuasion,2014,"https://www.scopus.com/inward/record.uri?eid=2-s2.0-84897987242&doi=10.1080%2f10410236.2013.779558&partnerID=40&md5=b4c6936457d5ad1724faa7d7090125bb"
The role of eye movement desensitization and reprocessing (EMDR) therapy in medicine: addressing the psychological and physical symptoms stemming from adverse life experiences.,2014,"https://www.scopus.com/inward/record.uri?eid=2-s2.0-84910131528&partnerID=40&md5=d21aa76aa92f6bedbd048de42f705ad6"
Effects of eye movement desensitization and reprocessing (EMDR) treatment in chronic pain patients: A systematic review,2014,"https://www.scopus.com/inward/record.uri?eid=2-s2.0-84893863959&doi=10.1111%2fpme.12303&partnerID=40&md5=c8b91d1ec5f0d451f3449b9368990123"
Trauma-focused cognitive behavioral therapy or eye movement desensitization and reprocessing: what works in children with posttraumatic stress symptoms? A randomized controlled trial,2014,"https://www.scopus.com/inward/record.uri?eid=2-s2.0-84925535066&doi=10.1007%2fs00787-014-0572-5&partnerID=40&md5=44618c2d12b3773c07eb116c6b5ef5d9"
Cessation of deliberate self harm following eye movement desensitisation and reprocessing: A case report,2014,"https://www.scopus.com/inward/record.uri?eid=2-s2.0-77956457569&doi=10.1186%2f1757-1626-1-177&partnerID=40&md5=bb80e7b31c465b694c8e3bf4b9084780"
How eye movements in EMDR work: Changes in memory vividness and emotionality,2014,"https://www.scopus.com/inward/record.uri?eid=2-s2.0-84900412017&doi=10.1016%2fj.jbtep.2014.04.004&partnerID=40&md5=d936342b2e084090469396a1a1f7189f"
Correlates of EMDR therapy in functional and structural neuroimaging: A critical summary of recent findings [Corrï¿½lats de la thï¿½rapie EMDR en neuroimagerie fonctionnelle et structurelle: Un rï¿½sumï¿½ critique des rï¿½sultats rï¿½cents],2014,"https://www.scopus.com/inward/record.uri?eid=2-s2.0-85043560199&doi=10.1891%2f1933-3196.8.2.E29&partnerID=40&md5=67f070787e889a836501786ad11f84c2"
Blurring of emotional and non-emotional memories by taxing working memory during recall,2014,"https://www.scopus.com/inward/record.uri?eid=2-s2.0-84896548575&doi=10.1080%2f02699931.2013.848785&partnerID=40&md5=0a48235d75a1591ce53f1974aab57936"
Outcome Benchmarks for Adaptations of Research-Supported Treatments for Adult Traumatic Stress,2014,"https://www.scopus.com/inward/record.uri?eid=2-s2.0-84963571361&doi=10.1177%2f1049731514547906&partnerID=40&md5=29b82f0234fe92c53c414f3786ca5642"
Risk perception and emotional coping: A pathway for behavioural addiction?,2014,"https://www.scopus.com/inward/record.uri?eid=2-s2.0-84896140043&doi=10.1159%2f000353589&partnerID=40&md5=9aa84293c9881235eab85487aedc1f46"
Psychological therapies for chronic post-traumatic stress disorder (PTSD) in adults,2013,"https://www.scopus.com/inward/record.uri?eid=2-s2.0-84896085913&doi=10.1002%2f14651858.CD003388.pub4&partnerID=40&md5=c30e0d5b7d478dd548164c57e3c4f427"
Posttraumatic stress disorder: Bio-psycho-social aspects, Eye Movement Desensitisation and Reprocessing and Autogenic Training in persistent stress: Case study, part 2,2013,"https://www.scopus.com/inward/record.uri?eid=2-s2.0-84892624466&doi=10.5708%2fEJMH.8.2013.2.4&partnerID=40&md5=5615187f2dabdc4283c4c66daa9a5351"
Efficacy of a trauma-focused treatment approach for dental phobia: A randomized clinical trial,2013,"https://www.scopus.com/inward/record.uri?eid=2-s2.0-84887406934&doi=10.1111%2feos.12090&partnerID=40&md5=73409aee01c406095878e4298f8f53b2"
Treating ptsd in patients with psychosis: A within-group controlled feasibility study examining the efficacy and safety of evidence-based pe and EMDR protocols,2013,"https://www.scopus.com/inward/record.uri?eid=2-s2.0-84884973810&doi=10.1016%2fj.beth.2013.07.002&partnerID=40&md5=3d3f07b0c2f2ca8b938a2e69b6847da5"
The effect of military motion-assisted memory desensitization and reprocessing treatment on the symptoms of combat-related post traumatic stress disorder: First preliminary results,2013,"https://www.scopus.com/inward/record.uri?eid=2-s2.0-84888436775&doi=10.3233%2f978-1-61499-282-0-125&partnerID=40&md5=d60fa4b34b9c29171944ff7b7ee42b89"
No effects of eye movements on the encoding of the visuospatial sketchpad and the phonological loop in healthy participants: Possible implications for eye movement desensitization and reprocessing therapy,2013,"https://www.scopus.com/inward/record.uri?eid=2-s2.0-84884503433&doi=10.1016%2fj.paid.2013.08.005&partnerID=40&md5=c5b739600f1ed1f5e571a3f866ca581a"
A controlled comparison of eye movement desensitization & reprocessing and progressive counting,2013,"https://www.scopus.com/inward/record.uri?eid=2-s2.0-84888600825&doi=10.1080%2f10926771.2013.834020&partnerID=40&md5=5685554ffab7d0a6fbb813524200b063"
Effects of eye movement desensitization and reprocessing (EMDR) on non-specific chronic back pain: A randomized controlled trial with additional exploration of the underlying mechanisms,2013,"https://www.scopus.com/inward/record.uri?eid=2-s2.0-84883190021&doi=10.1186%2f1471-2474-14-256&partnerID=40&md5=1e4431899ca3917a76ff6b214e305b14"
The impact of eye movements and tones on disturbing memories involving PTSD and other mental disorders,2013,"https://www.scopus.com/inward/record.uri?eid=2-s2.0-84880900158&doi=10.1016%2fj.jbtep.2013.07.002&partnerID=40&md5=9366c1da12062c7cce024930977b046e"
Critical role of STAT3 in IL-6-mediated drug resistance in human neuroblastoma,2013,"https://www.scopus.com/inward/record.uri?eid=2-s2.0-84880062835&doi=10.1158%2f0008-5472.CAN-12-2353&partnerID=40&md5=37dbc204042b960fec215796ec93d76f"
Conflict-aware relay selection for multicast in MUD Based Wireless Networks,2013,"https://www.scopus.com/inward/record.uri?eid=2-s2.0-84878623964&doi=10.4304%2fjnw.8.4.787-795&partnerID=40&md5=09cc5ef8e81c25198383d8705e8d07b2"
A multi-site single blind clinical study to compare the effects of prolonged exposure, eye movement desensitization and reprocessing and waiting list on patients with a current diagnosis of psychosis and co morbid post traumatic stress disorder: Study protocol for the randomized controlled trial Treating Trauma in Psychosis,2013,"https://www.scopus.com/inward/record.uri?eid=2-s2.0-84878009664&doi…
Internet-delivered eye movement desensitization and reprocessing (iEMDR): An open trial,2013,"https://www.scopus.com/inward/record.uri?eid=2-s2.0-84914818299&doi=10.12688%2ff1000research.2-79.v2&partnerID=40&md5=af36b0adb35cbf1ef62ec1b52b9c87d0"
What is the role of eye movements in eye movement desensitization and reprocessing (EMDR) for post-traumatic stress disorder (PTSD)? A review,2013,"https://www.scopus.com/inward/record.uri?eid=2-s2.0-84875986650&doi=10.1017%2fS1352465812000793&partnerID=40&md5=91ce4ff030ab1fa7019822ee12619f42"
Post-traumatic stress disorder: New directions in pharmacotherapy,2013,"https://www.scopus.com/inward/record.uri?eid=2-s2.0-84877275624&doi=10.1192%2fapt.bp.111.010041&partnerID=40&md5=77075a4ef693d93250c7bb1d2cb8f314"
Psychological therapies for the treatment of post-traumatic stress disorder in children and adolescents (Review),2013,"https://www.scopus.com/inward/record.uri?eid=2-s2.0-84878029452&doi=10.1002%2febch.1916&partnerID=40&md5=7db779235f81058a447f35ccc0e12f2f"
Using neurobiological measures to predict and assess treatment outcome of psychotherapy in posttraumatic stress disorder: Systematic review,2013,"https://www.scopus.com/inward/record.uri?eid=2-s2.0-84875642246&doi=10.1159%2f000343258&partnerID=40&md5=174e56bbe3bcad80c4f1da55744a8ed5"
EMDR therapy modulates the default mode network in a subsyndromal, traumatized bipolar patient,2013,"https://www.scopus.com/inward/record.uri?eid=2-s2.0-84875654983&doi=10.1159%2f000346654&partnerID=40&md5=dd05de08e67841a4aeb13a963420858a"
Methodological aspects of cognitive rehabilitation with eye movement desensitization and reprocessing (EMDR),2013,"https://www.scopus.com/inward/record.uri?eid=2-s2.0-84874989054&partnerID=40&md5=90a78b12feb6f14377bbcf025e888717"
On EMDR: Eye movements during retrieval reduce subjective vividness and objective memory accessibility during future recall,2013,"https://www.scopus.com/inward/record.uri?eid=2-s2.0-84874336041&doi=10.1080%2f02699931.2012.691087&partnerID=40&md5=414745f08ba93463631c2c3f082530a4"
Bilateral saccadic eye movements and tactile stimulation, but not auditory stimulation, enhance memory retrieval,2013,"https://www.scopus.com/inward/record.uri?eid=2-s2.0-84869115361&doi=10.1016%2fj.bandc.2012.10.003&partnerID=40&md5=4b3605b6786494f8405112b346d9fa45"
A meta-analysis of the contribution of eye movements in processing emotional memories,2013,"https://www.scopus.com/inward/record.uri?eid=2-s2.0-84871819305&doi=10.1016%2fj.jbtep.2012.11.001&partnerID=40&md5=bb463b0d74737ffdc2e6cd6d6092c11b"
The effect of military motion-assisted memory desensitization and reprocessing treatment on the symptoms of combat- related post traumatic stress disorder: First preliminary results,2013,"https://www.scopus.com/inward/record.uri?eid=2-s2.0-85019687038&partnerID=40&md5=5ad519581e4edff675094a2a45200ec7"
Meta-analysis of the efficacy of treatments for posttraumatic stress disorder,2013,"https://www.scopus.com/inward/record.uri?eid=2-s2.0-84879589530&doi=10.4088%2fJCP.12r08225&partnerID=40&md5=8dfbc80d9a8b8ed10fc520aff36f3f4e"
An update on the efficacy of cognitive-behavioral therapy, cognitive therapy, and exposure therapy for posttraumatic stress disorder,2013,"https://www.scopus.com/inward/record.uri?eid=2-s2.0-84896482225&doi=10.2190%2fPM.46.4.b&partnerID=40&md5=e87e4bd45e6dc80bfd97237cbd8041c1"
Psychological therapies for the treatment of post-traumatic stress disorder in children and adolescents.,2012,"https://www.scopus.com/inward/record.uri?eid=2-s2.0-84874211707&partnerID=40&md5=a25109a80a418090870d56208dade843"
Eye movement desensitization and reprocessing (emdr) - psychological and neurobiological contexts of posttraumatic stress disorder therapy [Desenzitizace a zpracování pomocí očních pohybů (emdr) - psychologickéa neurobiologické souvislosti terapie posttraumatické stresové poruchy],2012,"https://www.scopus.com/inward/record.uri?eid=2-s2.0-84868094030&partnerID=40&md5=23f16118c2c9b20e9d83c5898e3a38…
Neurobiological Correlates of EMDR Monitoring - An EEG Study,2012,"https://www.scopus.com/inward/record.uri?eid=2-s2.0-84866869332&doi=10.1371%2fjournal.pone.0045753&partnerID=40&md5=74b5ce3f6a13892ce233897b29d4b1e7"
Treatment of a woman with emetophobia: A trauma focused approach,2012,"https://www.scopus.com/inward/record.uri?eid=2-s2.0-84864811327&doi=10.4081%2fmi.2012.e3&partnerID=40&md5=364732fcaa6aecce76be7bfb5a781d94"
Early treatment of rape victims: Presentation of an emergency EMDR protocol,2012,"https://www.scopus.com/inward/record.uri?eid=2-s2.0-84866498658&doi=10.1016%2fj.sexol.2011.11.012&partnerID=40&md5=d1eb92c2075d717acbf3f49809004579"
Treatment of PTSD in people with severe intellectual disabilities: A case series,2012,"https://www.scopus.com/inward/record.uri?eid=2-s2.0-84861034132&doi=10.3109%2f17518423.2011.654283&partnerID=40&md5=7c62b008118ab5cf5c4d75111bdd731e"
Biological and clinical framework for posttraumatic stress disorder,2012,"https://www.scopus.com/inward/record.uri?eid=2-s2.0-84861174168&doi=10.1016%2fB978-0-444-52002-9.00018-8&partnerID=40&md5=93783d03c8d09ba078037005b80168e0"
EMDR-based treatment of psychotraumatic antecedents in illicit drug abusers: A report of two cases,2012,"https://www.scopus.com/inward/record.uri?eid=2-s2.0-84860714766&partnerID=40&md5=4e159d4609b007aa79f26d5b0159c0b8"
Tones inferior to eye movements in the EMDR treatment of PTSD,2012,"https://www.scopus.com/inward/record.uri?eid=2-s2.0-84859619123&doi=10.1016%2fj.brat.2012.02.001&partnerID=40&md5=358466f46702cb8ed2b25362c46ce513"
Benefits of "eye movement desensitization and reprocessing" psychotherapy in the treatment of female victims of intimate partner rape,2012,"https://www.scopus.com/inward/record.uri?eid=2-s2.0-84860915174&doi=10.1016%2fj.sexol.2011.05.002&partnerID=40&md5=94ec853f5b9e334afd25fb045c822db4"
Treating Posttraumatic Stress Disorder With Metacognitive Therapy: A Preliminary Controlled Trial,2012,"https://www.scopus.com/inward/record.uri?eid=2-s2.0-84859151296&doi=10.1002%2fjclp.20871&partnerID=40&md5=14a4082ef3fe00fb4f9a460d40033b33"
The Patient Observer: Eye-Movement Desensitization and Reprocessing for the Treatment of Posttraumatic Stress following Childbirth,2012,"https://www.scopus.com/inward/record.uri?eid=2-s2.0-84857568774&doi=10.1111%2fj.1523-536X.2011.00517.x&partnerID=40&md5=1f1dd1ed73f04ffaa56c3d8939db98a4"
Treating trauma in psychosis with EMDR: A pilot study,2012,"https://www.scopus.com/inward/record.uri?eid=2-s2.0-80755184824&doi=10.1016%2fj.jbtep.2011.09.011&partnerID=40&md5=6d308f41c62ed8fb6a3b2bb308257e36"
Cognitive behaviour therapy versus eye movement desensitization and reprocessing for post-traumatic disorder - Is it all in the homework then?,2012,"https://www.scopus.com/inward/record.uri?eid=2-s2.0-84867890352&doi=10.1016%2fj.erap.2012.08.001&partnerID=40&md5=15df93424ce11df79b1d056e62984bb9"
EMDR therapy: An overview of its development and mechanisms of action,2012,"https://www.scopus.com/inward/record.uri?eid=2-s2.0-84867875855&doi=10.1016%2fj.erap.2012.08.005&partnerID=40&md5=660eaddef4d4d3556f1d571933a057a9"
Eye movement desensitization and reprocessing (EMDR) therapy in the treatment of victims of domestic violence: A pilot study,2012,"https://www.scopus.com/inward/record.uri?eid=2-s2.0-84867883548&doi=10.1016%2fj.erap.2012.08.006&partnerID=40&md5=612049b677b73c03f6287c69ca48fd68"
Treatment of grief and mourning through EMDR: Conceptual considerations and clinical guidelines,2012,"https://www.scopus.com/inward/record.uri?eid=2-s2.0-84867856912&doi=10.1016%2fj.erap.2012.09.002&partnerID=40&md5=07325e3272211d4f3a45c0291cccdc32"
EMDR therapy: An overview of current and future research les thérapies,2012,"https://www.scopus.com/inward/record.uri?eid=2-s2.0-84867850528&doi=10.1016%2fj.erap.2012.09.005&partnerID=40&md5=41db87646399f05fcd0d967742a5a1be"
Differences between effects of psychological versus pharmacological treatments on functional and morphological brain alterations in anxiety disorders and major depressive disorder: A systematic review,2012,"https://www.scopus.com/inward/record.uri?eid=2-s2.0-82855161301&doi=10.1016%2fj.neubiorev.2011.09.004&partnerID=40&md5=fdb3a9ec7db0221480fef8bcfe82b9b5"
Psychological treatment of PTSD in children: An evidence-based review,2011,"https://www.scopus.com/inward/record.uri?eid=2-s2.0-84857244090&doi=10.1080%2f03033910.2011.611612&partnerID=40&md5=3b5adb264e3b3d18f5828f6812426802"
EMDR and mindfulness. Eye movements and attentional breathing tax working memory and reduce vividness and emotionality of aversive ideation,2011,"https://www.scopus.com/inward/record.uri?eid=2-s2.0-79955792730&doi=10.1016%2fj.jbtep.2011.03.004&partnerID=40&md5=2ef93762f4fdf196917f8bd190552c88"
Do horizontal saccadic eye movements increase interhemispheric coherence? Investigation of a hypothesized neural mechanism underlying EMDR,2011,"https://www.scopus.com/inward/record.uri?eid=2-s2.0-80052859368&doi=10.3389%2ffpsyt.2011.00004&partnerID=40&md5=bbed8311e303ec29146f344b4ce835eb"
Comparison of eye movement desensitization and reprocessing with citalopram in treatment of obsessivecompulsive disorder,2011,"https://www.scopus.com/inward/record.uri?eid=2-s2.0-80053952201&doi=10.3109%2f13651501.2011.590210&partnerID=40&md5=65495872af5a2cb2395856ad5068982c"
Eye movement desensitization and reprocessing as a therapeutic intervention for traumatized children and adolescents: A systematic review of the evidence for family therapists,2011,"https://www.scopus.com/inward/record.uri?eid=2-s2.0-80054889551&doi=10.1111%2fj.1467-6427.2011.00548.x&partnerID=40&md5=0fd39a69d2d65eda4b1901c3110e13a7"
Attentional bias in post-traumatic stress disorder diminishes after symptom amelioration,2011,"https://www.scopus.com/inward/record.uri?eid=2-s2.0-80053567699&doi=10.1016%2fj.brat.2011.08.006&partnerID=40&md5=a8076a252085234e48a1c890c1fb8326"
General relativistic ray-tracing algorithm for the determination of the electron-positron energy deposition rate from neutrino pair annihilation around rotating neutron and quark stars,2011,"https://www.scopus.com/inward/record.uri?eid=2-s2.0-84860415363&doi=10.1111%2fj.1365-2966.2011.19414.x&partnerID=40&md5=a3f329c18f8386afc0245e52006fa922"
New approaches to combining pharmacotherapy and psychotherapy for posttraumatic stress disorder,2011,"https://www.scopus.com/inward/record.uri?eid=2-s2.0-80052873967&doi=10.1517%2f14656566.2011.604030&partnerID=40&md5=c9496b5ea46d897e1808f7a7cf130456"
The role of imagery rehearsal with and without eye movements in the creation of false memories,2011,"https://www.scopus.com/inward/record.uri?eid=2-s2.0-79960680587&doi=10.1080%2f10683160903397524&partnerID=40&md5=a27ef56d2949025e982e9b230586b1a9"
A controlled comparison of the effectiveness and efficiency of two psychological therapies for posttraumatic stress disorder: Eye movement desensitization and reprocessing vs. emotional freedom techniques,2011,"https://www.scopus.com/inward/record.uri?eid=2-s2.0-79958142629&doi=10.1097%2fNMD.0b013e31821cd262&partnerID=40&md5=cb73ae28f9e50cca2dc11b62549a056b"
School-based intervention programs for PTSD symptoms: A review and meta-analysis,2011,"https://www.scopus.com/inward/record.uri?eid=2-s2.0-79953786994&doi=10.1002%2fjts.20622&partnerID=40&md5=0cf32b3313348d40008b43f28e0ce666"
The power of rhetoric: Two healing movements,2011,"https://www.scopus.com/inward/record.uri?eid=2-s2.0-79957516845&partnerID=40&md5=c3f997167e5d729713f5e7ba179bf41b"
Taxing working memory reduces vividness and emotional intensity of images about the Queen's Day tragedy,2011,"https://www.scopus.com/inward/record.uri?eid=2-s2.0-78049499499&doi=10.1016%2fj.jbtep.2010.09.004&partnerID=40&md5=901ab9abb4c75807f64582f361db658e"
EMDR: Eye movements superior to beeps in taxing working memory and reducing vividness of recollections,2011,"https://www.scopus.com/inward/record.uri?eid=2-s2.0-78751704973&doi=10.1016%2fj.brat.2010.11.003&partnerID=40&md5=f6b9ea3b6bb89ed3a69fbc0a82d5ad64"
Use of complementary and alternative medicine at Norwegian and Danish hospitals,2011,"https://www.scopus.com/inward/record.uri?eid=2-s2.0-78651451137&doi=10.1186%2f1472-6882-11-4&partnerID=40&md5=da270f827ab03c01c31537e66638e176"
The efficacy and psychophysiological correlates of dual-attention tasks in eye movement desensitization and reprocessing (EMDR),2011,"https://www.scopus.com/inward/record.uri?eid=2-s2.0-78650240889&doi=10.1016%2fj.janxdis.2010.06.024&partnerID=40&md5=d1f8b1fcf7cc8d41ca74b0b3b96c9da7"
Outreach and screening following the 2005 London bombings: Usage and outcomes,2010,"https://www.scopus.com/inward/record.uri?eid=2-s2.0-78650304060&doi=10.1017%2fS0033291710000206&partnerID=40&md5=c1052b1f9afe4018a554319726617580"
Effectiveness of MASTR/EMDR therapy for traumatized adolescents,2010,"https://www.scopus.com/inward/record.uri?eid=2-s2.0-79960964856&doi=10.1080%2f19361521003761325&partnerID=40&md5=75c953f581203887a5f4744b5502b32d"
Bilateral Eye Movements, Attentional Flexibility and Metaphor Comprehension: The Substrate of REM Dreaming?,2010,"https://www.scopus.com/inward/record.uri?eid=2-s2.0-78650768714&doi=10.1037%2fa0020841&partnerID=40&md5=b9a81bcfed130d1c1a5952f526b71153"
Preliminary study of a new integrative approach in treating post-traumatic stress disorder: SEE FAR CBT,2010,"https://www.scopus.com/inward/record.uri?eid=2-s2.0-78649366205&doi=10.1016%2fj.aip.2010.07.003&partnerID=40&md5=03871a866f6a69a7cf9cf4ec263d80cc"
EMDR effects on pursuit eye movements,2010,"https://www.scopus.com/inward/record.uri?eid=2-s2.0-77956551525&doi=10.1371%2fjournal.pone.0010762&partnerID=40&md5=c4e07621a85bc3ecabe32fd991b424fc"
The feeling-state theory of impulse-control disorders and the Impulse-Control Disorder Protocol,2010,"https://www.scopus.com/inward/record.uri?eid=2-s2.0-77956332851&doi=10.1177%2f1534765610365912&partnerID=40&md5=fca8fc8027f251ca1be1bfbb9b2b6ff7"
Management of post traumatic stress disorder after childbirth: A review,2010,"https://www.scopus.com/inward/record.uri?eid=2-s2.0-77955862105&doi=10.3109%2f0167482X.2010.503330&partnerID=40&md5=14f9daed7d2ba3c4e28ccd2fab1a1c24"
A meta-analytic review of prolonged exposure for posttraumatic stress disorder,2010,"https://www.scopus.com/inward/record.uri?eid=2-s2.0-77955055644&doi=10.1016%2fj.cpr.2010.04.007&partnerID=40&md5=d922cabdce95e4b606531e7b3de8fbfe"
Cortisol response following exposure treatment for PTSD in rape victims,2010,"https://www.scopus.com/inward/record.uri?eid=2-s2.0-77952892731&doi=10.1080%2f10926771003781297&partnerID=40&md5=c6e3231c5a653bece2cb88798fac3254"
Eye movements reduce vividness and emotionality of " flashforwards",2010,"https://www.scopus.com/inward/record.uri?eid=2-s2.0-77952552285&doi=10.1016%2fj.brat.2010.01.003&partnerID=40&md5=7ae508cbf60901fe3abeceb3cdd143e5"
Counting during recall: Taxing of working memory and reduced vividness and emotionality of negative memories,2010,"https://www.scopus.com/inward/record.uri?eid=2-s2.0-77956425474&doi=10.1002%2facp.1677&partnerID=40&md5=93b3f6efe94d8d8d130ee36e6708d3aa"
PTSD and its treatment in people with intellectual disabilities. A review of the literature,2010,"https://www.scopus.com/inward/record.uri?eid=2-s2.0-77549088094&doi=10.1016%2fj.cpr.2009.12.005&partnerID=40&md5=d0b39d0bf74378fa389990fad08cb59c"
Do all psychological treatments really work the same in posttraumatic stress disorder?,2010,"https://www.scopus.com/inward/record.uri?eid=2-s2.0-74149094922&doi=10.1016%2fj.cpr.2009.12.001&partnerID=40&md5=4fa37199118dd35cc9a60779fc1fe88b"
Association and gene-gene interaction of SLC6A4 and ITGB3 in autism,2010,"https://www.scopus.com/inward/record.uri?eid=2-s2.0-77349121891&doi=10.1002%2fajmg.b.31003&partnerID=40&md5=95d7ece8c394bb192afa3a3239838e2c"
Does EMDR reduce post-traumatic stress disorder symptomatology in combat veterans?,2010,"https://www.scopus.com/inward/record.uri?eid=2-s2.0-75849146004&doi=10.1002%2fbin.295&partnerID=40&md5=a492351f9b76d9fdd5724455b866057a"
A wait-list controlled pilot study of eye movement desensitization and reprocessing (EMDR) for children with post-traumatic stress disorder (PTSD) symptoms from motor vehicle accidents,2010,"https://www.scopus.com/inward/record.uri?eid=2-s2.0-74849098625&doi=10.1177%2f1359104509339086&partnerID=40&md5=cf47569b7c9a21cbf6d659c47d00d8a8"
Effect of the EMDR psychotherapeutic approach on emotional cognitive processing in patients with depression,2010,"https://www.scopus.com/inward/record.uri?eid=2-s2.0-77952587952&doi=10.1017%2fS1138741600003954&partnerID=40&md5=a71733c3ca3accf011f851c6765694cf"
Post-traumatic stress disorder,2010,"https://www.scopus.com/inward/record.uri?eid=2-s2.0-84964927995&partnerID=40&md5=8615387b9cb6d452a2d9efad5f25e3ad"
Treatment of chronic phantom limb pain using a trauma-focused psychological approach,2010,"https://www.scopus.com/inward/record.uri?eid=2-s2.0-77953428401&doi=10.1155%2f2010%2f981634&partnerID=40&md5=919d1533e5325de86e22cb150bcc113b"
Hemodynamic responses of eye movement desensitization and reprocessing in posttraumatic stress disorder,2009,"https://www.scopus.com/inward/record.uri?eid=2-s2.0-70350604433&doi=10.1016%2fj.neures.2009.08.014&partnerID=40&md5=11bd9c561ca8dc7f321dfba2136eba36"
Reducing acute stress in a 16-year old using trauma-focused cognitive behaviour therapy and eye movement desensitization and reprocessing,2009,"https://www.scopus.com/inward/record.uri?eid=2-s2.0-70349245128&doi=10.1080%2f17518420902858975&partnerID=40&md5=93ea3a621376bb76b429e819992eb3b3"
Pilot Study of Emotional Freedom Techniques, Wholistic Hybrid Derived From Eye Movement Desensitization and Reprocessing and Emotional Freedom Technique, and Cognitive Behavioral Therapy for Treatment of Test Anxiety in University Students,2009,"https://www.scopus.com/inward/record.uri?eid=2-s2.0-70449112323&doi=10.1016%2fj.explore.2009.08.001&partnerID=40&md5=312d47d5b61b185678e3b1b4bd786334"
Efficacy of EMDR in children: A meta-analysis,2009,"https://www.scopus.com/inward/record.uri?eid=2-s2.0-70249128624&doi=10.1016%2fj.cpr.2009.06.008&partnerID=40&md5=cec506bf504888429f17f48f52914714"
Comparative Case Study of Diffusion of Eye Movement Desensitization and Reprocessing in Two Clinical Settings: Empirically Supported Treatment Status Is Not Enough,2009,"https://www.scopus.com/inward/record.uri?eid=2-s2.0-70350513916&doi=10.1037%2fa0015144&partnerID=40&md5=bcc6e002ea3c35ef68aac46033dec977"
Rehabilitating torture survivors,2009,"https://www.scopus.com/inward/record.uri?eid=2-s2.0-70349576926&doi=10.2340%2f16501977-0426&partnerID=40&md5=ed3832099386a3ceb898c6edddb1afe1"
Psychological and drug therapies for post-traumatic stress disorder,2009,"https://www.scopus.com/inward/record.uri?eid=2-s2.0-67651171562&doi=10.1016%2fj.mppsy.2009.06.001&partnerID=40&md5=fa3058b7cb49d021b5a6a601abf9d1b8"
Female juvenile murderers: Biological and psychological dynamics leading to homicide,2009,"https://www.scopus.com/inward/record.uri?eid=2-s2.0-67651024097&doi=10.1016%2fj.ijlp.2009.04.003&partnerID=40&md5=5e4603bed698f561227c4b196197f7b0"
On the neural basis of EMDR therapy: Insights from qEEG studies,2009,"https://www.scopus.com/inward/record.uri?eid=2-s2.0-70049102369&doi=10.1177%2f1534765609338498&partnerID=40&md5=dd3be36e9de4f6fd4a77f782088e5e77"
Neurobiology of eye movement desensitization and reprocessing,2009,"https://www.scopus.com/inward/record.uri?eid=2-s2.0-70449475532&doi=10.1007%2fBF03379925&partnerID=40&md5=844216d3dbe6072286277d100d65cec0"
Effective psychotherapies for posttraumatic stress disorder: a review and critique.,2009,"https://www.scopus.com/inward/record.uri?eid=2-s2.0-62449279130&partnerID=40&md5=fa8c5060789a50056daa0b8f4a2454d0"
The heart field effect: Synchronization of healer-subject heart rates in energy therapy.,2008,"https://www.scopus.com/inward/record.uri?eid=2-s2.0-79952197565&partnerID=40&md5=9b6a9898cf3edfacd071c21930dcd471"
A randomized experimental test of the efficacy of EMDR treatment on negative body image in eating disorder inpatients,2008,"https://www.scopus.com/inward/record.uri?eid=2-s2.0-53249117260&doi=10.1080%2f10640260802370598&partnerID=40&md5=e5c13c5351d85ac038fb952e14b6f430"
Alterations in autonomic tone during trauma exposure using eye movement desensitization and reprocessing (EMDR)-Results of a preliminary investigation,2008,"https://www.scopus.com/inward/record.uri?eid=2-s2.0-49849104815&doi=10.1016%2fj.janxdis.2008.01.007&partnerID=40&md5=f3bf2844ceffe85885465be006b53225"
Eye movement desensitization and reprocessing (EMDR) in the treatment of war veterans,2008,"https://www.scopus.com/inward/record.uri?eid=2-s2.0-50249132390&doi=10.1002%2fjclp.20510&partnerID=40&md5=1ed47a8f0416d92c26528b6529db567c"
Effects of eye movement versus therapist instructions on the processing of distressing memories,2008,"https://www.scopus.com/inward/record.uri?eid=2-s2.0-43049176327&doi=10.1016%2fj.janxdis.2007.08.007&partnerID=40&md5=573911d6054ba299dc196f47642adf6e"
Physiological correlates of eye movement desensitization and reprocessing,2008,"https://www.scopus.com/inward/record.uri?eid=2-s2.0-41549099080&doi=10.1016%2fj.janxdis.2007.05.012&partnerID=40&md5=5698c5541be4fa09d77a4a31a3c2885b"
Applying EMDR on children with PTSD,2008,"https://www.scopus.com/inward/record.uri?eid=2-s2.0-43149108862&doi=10.1007%2fs00787-007-0646-8&partnerID=40&md5=343b48a552db5a199a93ed6a3c8c30db"
A study around the improvement of electrochemical activity of MnO2 as cathodic material in alkaline batteries,2008,"https://www.scopus.com/inward/record.uri?eid=2-s2.0-38749100957&doi=10.1016%2fj.electacta.2007.10.015&partnerID=40&md5=91f7e9032b63d5acadc9e96723976868"
Eye movement desensitization and reprocessing for adolescent depression,2008,"https://www.scopus.com/inward/record.uri?eid=2-s2.0-42049107488&partnerID=40&md5=ce30dc9530dd03a1fabdb7f4d252e6b3"
A pilot study of eye movement desensitisation and reprocessing treatment (EMDR) for post-traumatic stress after childbirth,2008,"https://www.scopus.com/inward/record.uri?eid=2-s2.0-39649093184&doi=10.1016%2fj.midw.2006.07.008&partnerID=40&md5=7954ca76a819b13a0a1bbc3f04bbccc8"
Psychological treatment of post-traumatic stress disorder (PTSD),2007,"https://www.scopus.com/inward/record.uri?eid=2-s2.0-40849130851&doi=10.1002%2f14651858.CD003388.pub3&partnerID=40&md5=992b0225cfb0757c978f887c36c77253"
Crisis management in schools: Evidence-based postvention,2007,"https://www.scopus.com/inward/record.uri?eid=2-s2.0-38549174628&partnerID=40&md5=58cdd65098c28e22e7f829c107382528"
Effects of EMDR psychotherapy on 99mTc-HMPAO distribution in occupation-related post-traumatic stress disorder,2007,"https://www.scopus.com/inward/record.uri?eid=2-s2.0-34548324616&partnerID=40&md5=61338a53cf9c2a2d6f852c6d7fff97c4"
Effect of bilateral eye movements on frontal interhemispheric gamma EEG coherence: Implications for EMDR therapy,2007,"https://www.scopus.com/inward/record.uri?eid=2-s2.0-38449120209&doi=10.1097%2fNMD.0b013e318142cf73&partnerID=40&md5=b1505c851a2ac45ff5ea58a23439c369"
Post-traumatic stress disorder,2007,"https://www.scopus.com/inward/record.uri?eid=2-s2.0-34548471758&doi=10.1093%2foccmed%2fkqm069&partnerID=40&md5=df3feb1685aceeaf1bcb1968f642f242"
A componential approach to hypnotic memory facilitation: Focused meditation, context reinstatement and eye movements,2007,"https://www.scopus.com/inward/record.uri?eid=2-s2.0-51049083511&doi=10.1002%2fch.334&partnerID=40&md5=6c1751a4f8d5e073c3123052395aa8f2"
Rapid eye movements for acute stress disorder using video conference communication,2007,"https://www.scopus.com/inward/record.uri?eid=2-s2.0-38349184244&doi=10.1089%2ftmj.2006.0058&partnerID=40&md5=b36145cfe703bee226c8b0d01c2816f5"
Australian guidelines for the treatment of adults with acute stress disorder and post-traumatic stress disorder,2007,"https://www.scopus.com/inward/record.uri?eid=2-s2.0-34547586003&doi=10.1080%2f00048670701449161&partnerID=40&md5=4db025ee9515aac8dc07b96dac31bf73"
Long-term course of post-traumatic stress disorder (PTSD) in German soldiers: Effects of inpatient eye movement desensitization and reprocessing therapy and specific trauma characteristics in patients with non-combat-related PTSD,2007,"https://www.scopus.com/inward/record.uri?eid=2-s2.0-34248524995&partnerID=40&md5=6a035521fe6a1c588d9d1a8aa0f9f51b"
Treatment of psychological injury after a scuba-diving fatality,2007,"https://www.scopus.com/inward/record.uri?eid=2-s2.0-34247265041&partnerID=40&md5=4010552dead4a25674cf6c7ef10e4d1b"
On treatment with eye movement desensitization and reprocessing of chronic post-traumatic stress disorder in public transportation workers - A randomized controlled trial,2007,"https://www.scopus.com/inward/record.uri?eid=2-s2.0-33847240479&doi=10.1080%2f08039480601129408&partnerID=40&md5=c07d2322c42a3b21048345586a1be4d3"
A Randomized clinical trial of eye movement desensitization and reprocessing (EMDR), fluoxetine, and pill placebo in the treatment of posttraumatic stress disorder: treatment effects and long-term maintenance,2007,"https://www.scopus.com/inward/record.uri?eid=2-s2.0-33846851960&doi=10.4088%2fJCP.v68n0105&partnerID=40&md5=31bc2442b59722f7af76a0904987866f"
The psychological impact of aggression on nursing staff.,2007,"https://www.scopus.com/inward/record.uri?eid=2-s2.0-35348921818&doi=10.12968%2fbjon.2007.16.13.24248&partnerID=40&md5=529b7834540af8b2845d0d485aa29cbc"
Post-traumatic stress disorder,2007,"https://www.scopus.com/inward/record.uri?eid=2-s2.0-84983060411&partnerID=40&md5=5929e0082a41825e1c1e6b7d700f43ba"
Eye Movement Desensitization and Reprocessing [EMDR] for the treatment of emotional trauma [La Desensibilización y Reprocesamiento por Medio de Movimientos oculares [EMDR] en el tratamiento del trauma emocional],2006,"https://www.scopus.com/inward/record.uri?eid=2-s2.0-33846120946&partnerID=40&md5=2175db9d4f3c8655136693605e896a4e"
When is counselling indicated after a major traumatic life event?,2006,"https://www.scopus.com/inward/record.uri?eid=2-s2.0-33846012871&doi=10.1016%2fj.cupe.2006.08.010&partnerID=40&md5=d2a5ba7f2367c14eaa0529d52ae0c208"
Some effects of EMDR on previously abused child molesters: Theoretical reviews and preliminary findings,2006,"https://www.scopus.com/inward/record.uri?eid=2-s2.0-33751334376&doi=10.1080%2f14789940601070431&partnerID=40&md5=90016e557b778960d833780d1f4f9e06"
EMDR in the treatment of borderline personality disorder,2006,"https://www.scopus.com/inward/record.uri?eid=2-s2.0-33748254299&doi=10.1177%2f1534650104271773&partnerID=40&md5=4a7b6fe3b3cda195dc561f312bc62d34"
Eye movement desensitization and reprocessing for posttraumatic stress disorder: A pilot blinded, randomized study of stimulation type,2006,"https://www.scopus.com/inward/record.uri?eid=2-s2.0-33746875276&doi=10.1159%2f000093950&partnerID=40&md5=358ff01634246bf70201d50e413963c9"
The effects of Eye Movement Desensitization and Reprocessing (EMDR) therapy on posttraumatic stress disorder in survivors of the 1999 Marmara, Turkey, earthquake,2006,"https://www.scopus.com/inward/record.uri?eid=2-s2.0-33748108835&doi=10.1037%2f1072-5245.13.3.291&partnerID=40&md5=3ce080eb642f04b7152f486eab9834d4"
Psychological and drug therapies for post-traumatic stress disorder,2006,"https://www.scopus.com/inward/record.uri?eid=2-s2.0-33845355568&doi=10.1053%2fj.mppsy.2006.06.001&partnerID=40&md5=fe0805af3803d5d426a6458047dcc5f5"
An analysis paradigm for investigating multi-locus effects in complex disease: Examination of three GABAA receptor subunit genes on 15q11-q13 as risk factors for autistic disorder,2006,"https://www.scopus.com/inward/record.uri?eid=2-s2.0-33645728981&doi=10.1111%2fj.1469-1809.2006.00253.x&partnerID=40&md5=a06327ffa0271c480356097ae93558c5"
Biology, childhood trauma, and murder: Rethinking justice,2006,"https://www.scopus.com/inward/record.uri?eid=2-s2.0-33748259636&doi=10.1016%2fj.ijlp.2005.10.001&partnerID=40&md5=c4a7a8e7093e4c59cc60fbae314ad955"
The active ingredient in EMDR: Is it traditional exposure or dual focus of attention?,2006,"https://www.scopus.com/inward/record.uri?eid=2-s2.0-33646358937&doi=10.1002%2fcpp.479&partnerID=40&md5=0f2438900a2fd474fb558c62d8903613"
Effects of three PTSD treatments on anger and guilt: Exposure therapy, eye movement desensitization and reprocessing, and relaxation training,2006,"https://www.scopus.com/inward/record.uri?eid=2-s2.0-33745421892&doi=10.1002%2fjts.20095&partnerID=40&md5=9a63adddc96c817fe28005c499f488d4"
Combining Eye Movement Desensitization and Reprocessing With Gestalt Techniques in Couples Counseling,2006,"https://www.scopus.com/inward/record.uri?eid=2-s2.0-30844462773&doi=10.1177%2f1066480705282055&partnerID=40&md5=99e84f7b4af7230ebfc356e5277499c1"
EMDR and low frequency stimulation of the brain,2006,"https://www.scopus.com/inward/record.uri?eid=2-s2.0-33751349695&doi=10.1177%2f153476560601200102&partnerID=40&md5=c74f271dfe742f00199e835897934dcf"
The counting method: Applying the rule of parsimony to the treatment of posttraumatic stress disorder,2006,"https://www.scopus.com/inward/record.uri?eid=2-s2.0-56349110182&doi=10.1177%2f153476560601200106&partnerID=40&md5=53000a579c8462052818b7b31e9009a1"
Extension of multifactor dimensionality reduction for identifying multilocus effects in the GAW14 simulated data,2005,"https://www.scopus.com/inward/record.uri?eid=2-s2.0-28444496622&doi=10.1186%2f1471-2156-6-S1-S145&partnerID=40&md5=956550d9db446a6203b37027db645454"
High-resolution brain SPECT imaging and eye movement desensitization and reprocessing in police officers with PTSD,2005,"https://www.scopus.com/inward/record.uri?eid=2-s2.0-29044442026&doi=10.1176%2fappi.neuropsych.17.4.526&partnerID=40&md5=dee163283ab5c8a5e66bd20804b147cd"
Power therapies and possible threats to the science of psychology and psychiatry,2005,"https://www.scopus.com/inward/record.uri?eid=2-s2.0-21644463840&doi=10.1111%2fj.1440-1614.2005.01601.x&partnerID=40&md5=457e6c3c67e0978e27244993f0bbd1b3"
A multidimensional meta-analysis of psychotherapy for PTSD,2005,"https://www.scopus.com/inward/record.uri?eid=2-s2.0-13444278549&doi=10.1176%2fappi.ajp.162.2.214&partnerID=40&md5=6617fd90e1da1fdda5c474069a2b6b7b"
The biology of trauma: Implications for treatment,2005,"https://www.scopus.com/inward/record.uri?eid=2-s2.0-11144330072&doi=10.1177%2f0886260504268119&partnerID=40&md5=1a3800a75924a794b1b6809b8367249c"
The most important things learned about violence and trauma in the past 20 years,2005,"https://www.scopus.com/inward/record.uri?eid=2-s2.0-11144271001&doi=10.1177%2f0886260504268603&partnerID=40&md5=87b8add7712a06a06b868ef60b6b7303"
Identification of significant association and gene-gene interaction of GABA receptor subunit genes in autism,2005,"https://www.scopus.com/inward/record.uri?eid=2-s2.0-23944444250&doi=10.1086%2f433195&partnerID=40&md5=46e73c3ae63168b42b2297549a4642e3"
Eye Movement Desensitization and Reprocessing (EMDR) approach in the treatment of anxiety sensitivity [Kaygi duyarliǧini azaltmada göz hareketieriyle duyarsizlaştirma ve yeniden i̇şleme (EMDR) tedavisi],2004,"https://www.scopus.com/inward/record.uri?eid=2-s2.0-33645795965&partnerID=40&md5=920dc91e844701c1d98fd9b81f97cbdc"
EMDR within a family system perspective,2004,"https://www.scopus.com/inward/record.uri?eid=2-s2.0-7444238710&doi=10.1300%2fJ085v15n03_04&partnerID=40&md5=f2c636b18b291e58519dd03e7eda684e"
Psychotherapy as assisted homeostasis: Activation of emotional processing mediated by the anterior cingulate cortex,2004,"https://www.scopus.com/inward/record.uri?eid=2-s2.0-7044237037&doi=10.1016%2fj.mehy.2004.06.009&partnerID=40&md5=0e5a589b8a0e2c7de624cf91e0bd6f31"
Assessing the long-term effects of EMDR: Results from an 18-month follow-up study with adult female survivors of CSA,2004,"https://www.scopus.com/inward/record.uri?eid=2-s2.0-4444301478&doi=10.1300%2fJ070v13n01_04&partnerID=40&md5=6416dd2e85f9e923a18ca743bfef780b"
A comparison of CBT and EMDR for sexually-abused Iranian girls,2004,"https://www.scopus.com/inward/record.uri?eid=2-s2.0-6944227665&doi=10.1002%2fcpp.395&partnerID=40&md5=45b4e1f94c6c2e6d2d851792797b8591"
Psychological treatment of three urban fire fighters with post-traumatic stress disorder using eye movement desensitisation reprocessing (EMDR) therapy,2004,"https://www.scopus.com/inward/record.uri?eid=2-s2.0-3543128273&doi=10.1016%2fj.ctnm.2004.01.004&partnerID=40&md5=2533e5ed800b9295c7458181f251f384"
Treatment of traumatized refugee children with Eye Movement Desensitization and Reprocessing in a psychodynamic context,2004,"https://www.scopus.com/inward/record.uri?eid=2-s2.0-3042815376&doi=10.1080%2f08039480410006232&partnerID=40&md5=2d8bd7e53d57e3feaad71a14c151994b"
EMDR: Implications of the use of reprocessing therapy in nursing practice,2004,"https://www.scopus.com/inward/record.uri?eid=2-s2.0-7244228207&partnerID=40&md5=2419c9b19528bbffd5ad881ee2061d84"
Sexual abuse survivors' perceptions of the effectiveness of EMDR and eclectic therapy,2004,"https://www.scopus.com/inward/record.uri?eid=2-s2.0-3042526799&doi=10.1177%2f1049731504265830&partnerID=40&md5=8eb6b668422858493b3a075bbd68428c"
Numerical distraction therapy: Initial assessment of a treatment for posttraumatic stress disorder,2004,"https://www.scopus.com/inward/record.uri?eid=2-s2.0-47149090020&doi=10.1177%2f153476560401000104&partnerID=40&md5=1ee09759c35173f7221c6d54571e3718"
Coping with the Trauma of 9/11,2003,"https://www.scopus.com/inward/record.uri?eid=2-s2.0-1942470595&doi=10.1300%2fJ004v19n03_14&partnerID=40&md5=d48051a55783215fbb3a6f8de42908ca"
Horizontal rhythmical eye movements consistently diminish the arousal provoked by auditory stimuli,2003,"https://www.scopus.com/inward/record.uri?eid=2-s2.0-0142031160&doi=10.1348%2f01446650360703393&partnerID=40&md5=c544bba253ccad05fdde0bb793304dc2"
Specific and nonspecific treatment factors in the experimental analysis of behavioral treatment efficacy,2003,"https://www.scopus.com/inward/record.uri?eid=2-s2.0-0043071492&doi=10.1177%2f0145445503027003005&partnerID=40&md5=3e2ceb397529605b020857188c3b7b39"
Bilateral eye movements enhance the retrieval of episodic memories,2003,"https://www.scopus.com/inward/record.uri?eid=2-s2.0-0038689289&doi=10.1037%2f0894-4105.17.2.221&partnerID=40&md5=43efcecaa2c72b0882e207826710c8a5"
Comparative efficacy, speed, and adverse effects of three PTSD treatments: Exposure therapy, EMDR, and relaxation training,2003,"https://www.scopus.com/inward/record.uri?eid=2-s2.0-0037376471&doi=10.1037%2f0022-006X.71.2.330&partnerID=40&md5=17923b3520d8ea9901ee23bc941b39d3"
The effect of EMDR on the pathophysiology of PTSD,2003,"https://www.scopus.com/inward/record.uri?eid=2-s2.0-0041328608&partnerID=40&md5=7b61ce58436bb3a114b3c76d7e8a3c9d"
EMDR: Why the controversy?,2003,"https://www.scopus.com/inward/record.uri?eid=2-s2.0-54549090037&doi=10.1177%2f153476560300900304&partnerID=40&md5=f5b9af94271bba7c97ed941ef14212e2"
Unanswered questions about the empirical support for EMDR in the treatment of PTSD: A review of research,2003,"https://www.scopus.com/inward/record.uri?eid=2-s2.0-75849117989&doi=10.1177%2f153476560300900102&partnerID=40&md5=8ea82c04446eb9b7b22906a0f7d471e5"
Family unification with reactive attachment disorder children: A brief treatment,2002,"https://www.scopus.com/inward/record.uri?eid=2-s2.0-0036346823&doi=10.1023%2fA%3a1019867317042&partnerID=40&md5=cfe93a03bf88f19c063a6b3c33c605a6"
Exploring change mechanisms in EMDR applied to "small-t trauma" in short-term dynamic psychotherapy: Research questions and speculations,2002,"https://www.scopus.com/inward/record.uri?eid=2-s2.0-0036894676&doi=10.1002%2fjclp.10103&partnerID=40&md5=93c1d8e94ba20ab561b9f39d3ac82cd1"
The Effects of Writing Therapy in Comparison to EMD/R on Traumatic Stress: The Relationship Between Hypnotizability and Client Expectancy to Outcome,2002,"https://www.scopus.com/inward/record.uri?eid=2-s2.0-0036921873&doi=10.1037%2f%2f0735-7028.33.6.581&partnerID=40&md5=1f0faaccc299971731f26fe56e4a8e2f"
Efficacy of Eye Movement Desensitization in the treatment of cognitive intrusions related to a past stressful event,2002,"https://www.scopus.com/inward/record.uri?eid=2-s2.0-0036020245&doi=10.1016%2fS0887-6185%2802%2900099-3&partnerID=40&md5=040015ada4a5ee24fa087aaa9dbdcb1b"
Eye movement desensitization and reprocessing: A treatment efficacy model,2002,"https://www.scopus.com/inward/record.uri?eid=2-s2.0-14644414202&doi=10.1002%2fcpp.323&partnerID=40&md5=750c29f791473dfd9de36585c64db558"
EMDR: A putative neurobiological mechanism of action,2002,"https://www.scopus.com/inward/record.uri?eid=2-s2.0-0036136698&doi=10.1002%2fjclp.1129&partnerID=40&md5=260614ab2f183e0c9b83b8c08898c9dc"
Is EMDR an exposure therapy? A review of trauma protocols,2002,"https://www.scopus.com/inward/record.uri?eid=2-s2.0-0036136771&doi=10.1002%2fjclp.1128&partnerID=40&md5=ed9b6afb181a3a13b2e56d5f66e9155f"
Eye movement desensitization and reprocessing: A decade later [Desensibilización por movimiento de ojos y reprocesamiento: Una década después],2002,"https://www.scopus.com/inward/record.uri?eid=2-s2.0-0036273837&partnerID=40&md5=0a70f1969024498054cdef4d90bb4443"
A critical evaluation of current views regarding Eye Movement Desensitization and Reprocessing (EMDR): Clarifying points of confusion,2002,"https://www.scopus.com/inward/record.uri?eid=2-s2.0-0036135166&doi=10.1002%2fjclp.1130&partnerID=40&md5=e45a2b1866c52fd09d49c69874c34c71"
A controlled comparison of eye movement desensitization and reprocessing versus exposure plus cognitive restructuring versus waiting list in the treatment of post-traumatic stress disorder,2002,"https://www.scopus.com/inward/record.uri?eid=2-s2.0-0347351893&doi=10.1002%2fcpp.341&partnerID=40&md5=451c695d0f6495cf05d8fdc8e73c159d"
Post-traumatic stress disorder,2002,"https://www.scopus.com/inward/record.uri?eid=2-s2.0-0036183235&doi=10.1097%2f00001504-200203000-00007&partnerID=40&md5=859fee2bea51f97afbd5adbec4732d5b"
Brief treatment for elementary school children with disaster-related posttraumatic stress disorder: A field study,2002,"https://www.scopus.com/inward/record.uri?eid=2-s2.0-0036135171&doi=10.1002%2fjclp.1131&partnerID=40&md5=90ec83391a1e47ca0f3cc256671d98c0"
The relationship between efficacy and methodology in studies investigating EMDR treatment of PTSD,2002,"https://www.scopus.com/inward/record.uri?eid=2-s2.0-0036135266&doi=10.1002%2fjclp.1127&partnerID=40&md5=30449dbfa67b89733e924b4e0122aa65"
Managing acute stress response to major trauma.,2002,"https://www.scopus.com/inward/record.uri?eid=2-s2.0-0036676512&doi=10.1007%2fs11920-996-0043-x&partnerID=40&md5=a0024dddec90638dbcccb08304c64b7d"
Stress Management with Law Enforcement Personnel: A Controlled Outcome Study of EMDR Versus a Traditional Stress Management Program,2001,"https://www.scopus.com/inward/record.uri?eid=2-s2.0-0035642078&doi=10.1023%2fA%3a1011366408693&partnerID=40&md5=e9924bcf01be2da38cb0fb971b04a90b"
Eye movement desensitization and reprocessing (emdr): A meta-analysis,2001,"https://www.scopus.com/inward/record.uri?eid=2-s2.0-0035007489&doi=10.1037%2f%2f0022-006X.69.2.305&partnerID=40&md5=296c07d51d2487dad97a360a8e727d3c"
The Use of Eye Movement Desensitization and Reprocessing (EMDR) in the Treatment of Traumatic Stress and Complicated Mourning: Psychological and Behavioral Outcomes,2001,"https://www.scopus.com/inward/record.uri?eid=2-s2.0-0035607360&doi=10.1177%2f104973150101100302&partnerID=40&md5=2158c18d0af3dc0974879f3085893094"
The Effectiveness of EMDR in a Child Guidance Center,2001,"https://www.scopus.com/inward/record.uri?eid=2-s2.0-0035641006&doi=10.1177%2f104973150101100402&partnerID=40&md5=5ed05d771998a00f1ede365b1bd88e75"
ECEM (Eye Closure Eye Movements): Integrating Aspects of EMDR with Hypnosis for Treatment of Trauma,2001,"https://www.scopus.com/inward/record.uri?eid=2-s2.0-0035234555&doi=10.1080%2f00029157.2001.10404276&partnerID=40&md5=584e4a80aa015a5e5db0645fbe13e175"
Single Session Treatment of Test Anxiety with Eye Movement Desensitization and Reprocessing (EMDR),2000,"https://www.scopus.com/inward/record.uri?eid=2-s2.0-0034397462&partnerID=40&md5=2e02b8966bb69235154bf66249249aa2"
EMDR for panic disorder with agoraphobia: Comparison with waiting list and credible attention-placebo control conditions,2000,"https://www.scopus.com/inward/record.uri?eid=2-s2.0-0034522917&doi=10.1037%2f%2f0022-006X.68.6.947&partnerID=40&md5=ab1ccaabdbb319457541427fa4f67698"
Eye movement desentitization and reprocessing in the treatment of post-traumatic stress disorder: A review of an emerging therapy,2000,"https://www.scopus.com/inward/record.uri?eid=2-s2.0-0033626591&doi=10.1017%2fS0033291799002366&partnerID=40&md5=a26314186762a3ea07f5c877adbccccb"
Self-healing aspects of EMDR: The therapeutic change process and perspectives of integrated psychotherapies,2000,"https://www.scopus.com/inward/record.uri?eid=2-s2.0-0007494678&partnerID=40&md5=77b17219c7e43e903b099f541cc38db2"
A trauma-focused individual therapy approach for adolescents with conduct disorder,2000,"https://www.scopus.com/inward/record.uri?eid=2-s2.0-0034029911&doi=10.1177%2f0306624X00442002&partnerID=40&md5=53793eca368047f8ed51c4e873927fbe"
The relative effectiveness of EMDR versus relaxation training with battered women prisoners,2000,"https://www.scopus.com/inward/record.uri?eid=2-s2.0-0033771393&doi=10.1177%2f0145445500245006&partnerID=40&md5=b48b7523abb99d3ee7e2ed6bcdb06acf"
Eye Movement Desensitization and Reprocessing: An empirical review of the effectiveness of EMDR as a treatment for PTSD,1999,"https://www.scopus.com/inward/record.uri?eid=2-s2.0-0005518586&doi=10.1177%2f153476569900500401&partnerID=40&md5=4dcff4bf5e35d3084e53053271329eed"
Critical incident intervention with missionaries: A comprehensive approach,1999,"https://www.scopus.com/inward/record.uri?eid=2-s2.0-0038270957&partnerID=40&md5=4418afd97b9ed8e5b5dfaa72234c9b6d"
The treatment of post-traumatic stress disorder: A UK perspective,1999,"https://www.scopus.com/inward/record.uri?eid=2-s2.0-0033388948&partnerID=40&md5=5acb932b5879b0a02deb9ee4e75ad99b"
The effectiveness of EMDR with adult female survivors of childhood sexual abuse,1999,"https://www.scopus.com/inward/record.uri?eid=2-s2.0-0000030079&doi=10.1093%2fswr%2f23.2.103&partnerID=40&md5=a17d884b5c267a9411bbfdc011cb4d26"
Eye Movement Desensitization and Reprocessing: An analysis of specific versus nonspecific treatment factors,1999,"https://www.scopus.com/inward/record.uri?eid=2-s2.0-0032958549&doi=10.1016%2fS0887-6185%2898%2900047-4&partnerID=40&md5=5f09229a08ca71cc6a3ac67d76e33bf2"
Traumatic memories, eye movements, phobia, and panic: A critical note on the proliferation of EMDR,1999,"https://www.scopus.com/inward/record.uri?eid=2-s2.0-0032958550&doi=10.1016%2fS0887-6185%2898%2900048-6&partnerID=40&md5=90d16636f615a66eda0f3e13cddcb04a"
Eye Movement Desensitization and Reprocessing (EMDR) and the anxiety disorders: Clinical and research implications of an integrated psychotherapy treatment,1999,"https://www.scopus.com/inward/record.uri?eid=2-s2.0-0032904368&doi=10.1016%2fS0887-6185%2898%2900038-3&partnerID=40&md5=217297e9ef292ac8c073dd2e27889d17"
The contributions of eye movements to the efficacy of brief exposure treatment for reducing fear of public speaking,1999,"https://www.scopus.com/inward/record.uri?eid=2-s2.0-0032958002&doi=10.1016%2fS0887-6185%2898%2900042-5&partnerID=40&md5=23239670d7b70ec76b357ca58c74d341"
Posttraumatic stress disorder in patients with burn injuries,1999,"https://www.scopus.com/inward/record.uri?eid=2-s2.0-0032884195&doi=10.1097%2f00004630-199909000-00017&partnerID=40&md5=87c4f4e1e0db67606a22cebc357e3f1a"
Taking the Bull by the Horns: Beyond Talk in Psychological Interventions,1999,"https://www.scopus.com/inward/record.uri?eid=2-s2.0-0001253513&doi=10.1177%2f1066480799073002&partnerID=40&md5=2f05f5876a67a9ade9481b3164085587"
Speculations on the neurobiology of EMDR,1998,"https://www.scopus.com/inward/record.uri?eid=2-s2.0-0007495386&doi=10.1177%2f153476569800400102&partnerID=40&md5=9f81da6398fc8c34432d2102ab28edb5"
Comparative Efficacy of Treatments for Post-traumatic Stress Disorder: A Meta-Analysis,1998,"https://www.scopus.com/inward/record.uri?eid=2-s2.0-0000488331&partnerID=40&md5=76530979db3affdbaeeca181fa78ee20"
Brief psychological intervention with traumatized young women: The efficacy of eye movement desensitization and reprocessing,1998,"https://www.scopus.com/inward/record.uri?eid=2-s2.0-1542558593&doi=10.1023%2fA%3a1024400931106&partnerID=40&md5=16c13762444a5b6e5b8ffa899f943444"
Eye movement desensitization and reprocessing (EDMR) treatment for combat-related posttraumatic stress disorder,1998,"https://www.scopus.com/inward/record.uri?eid=2-s2.0-0031908621&doi=10.1023%2fA%3a1024448814268&partnerID=40&md5=c4391d371fa582061e4b3762262581c2"
Eye movement desensitization and reprocessing treatment for posttraumatic stress disorder,1998,"https://www.scopus.com/inward/record.uri?eid=2-s2.0-0000800833&doi=10.1111%2fj.1468-2850.1998.tb00142.x&partnerID=40&md5=64bfa4ac97f1605a538e0190963d5ed6"
Efficacy of eye movement desensitization and reprocessing: Implications for behavior therapy,1998,"https://www.scopus.com/inward/record.uri?eid=2-s2.0-0031889439&doi=10.1016%2fS0005-7894%2898%2980035-X&partnerID=40&md5=eb04418b0e8a154be45dad04ce59cbcb"
Statistical and reliable change with eye movement desensitization and reprocessing: Treating trauma within a veteran population,1998,"https://www.scopus.com/inward/record.uri?eid=2-s2.0-0031662694&doi=10.1016%2fS0005-7894%2898%2980042-7&partnerID=40&md5=04eecfd6f75c8db96e7b1ac80f4bfd3f"
Treating phobic children: Effects of EMDR versus exposure,1998,"https://www.scopus.com/inward/record.uri?eid=2-s2.0-0031908937&doi=10.1037%2f0022-006X.66.1.193&partnerID=40&md5=722038d91c166aaad67dc5b258291270"
Eye movement desensitization and reprocessing in eating disorders: Caution against premature acceptance,1997,"https://www.scopus.com/inward/record.uri?eid=2-s2.0-0031473314&doi=10.1002%2f%28SICI%291098-108X%28199801%2923%3a1%3c1%3a%3aAID-EAT1%3e3.0.CO%3b2-Q&partnerID=40&md5=35b2e1b698754b89cccd4ea6f215a990"
Fifteen-month follow-up of eye movement desensitization and reprocessing (EMDR) treatment for posttraumatic stress disorder and psychological trauma,1997,"https://www.scopus.com/inward/record.uri?eid=2-s2.0-0030729656&doi=10.1037%2f%2f0022-006X.65.6.1047&partnerID=40&md5=2da724323585cf056f472ae752c4c614"
Eye movement desensitisation and reprocessing versus exposure in vivo. A single-session crossover study of spider-phobic children,1997,"https://www.scopus.com/inward/record.uri?eid=2-s2.0-0031178140&partnerID=40&md5=c21d7bd02b4fe93b28b8f2ae577db156"
As good as it seems? A review of EMDR experimental research,1997,"https://www.scopus.com/inward/record.uri?eid=2-s2.0-0031515463&partnerID=40&md5=28c5b03f343962bcdc72e10d2b469517"
Pathological gambling: Etiologic considerations and treatment efficacy of eye movement desensitization/reprocessing,1996,"https://www.scopus.com/inward/record.uri?eid=2-s2.0-0001393437&partnerID=40&md5=527d08ed1b6db7faf0eedfb0179ee589"
Eye Movement Desensitization and Reprocessing: Four Case Studies of a New Tool for Executive Coaching and Restoring Employee Performance After Setbacks,1996,"https://www.scopus.com/inward/record.uri?eid=2-s2.0-0012869236&doi=10.1037%2f1061-4087.48.3.155&partnerID=40&md5=c5d35aad4b8d82924ff68688e2837392"
An intensive design investigation of eye movement desensitization and reprocessing of claustrophobia,1996,"https://www.scopus.com/inward/record.uri?eid=2-s2.0-0030051065&doi=10.1016%2f0887-6185%2895%2900036-4&partnerID=40&md5=874e3803e569666ab283347831ca1ec6"
Eye movement desensitization and reprocessing treatment for combat PTSD,1996,"https://www.scopus.com/inward/record.uri?eid=2-s2.0-10144262628&doi=10.1037%2f0033-3204.33.1.104&partnerID=40&md5=7cbdb0405ab46b171f8d0b1fd8f6b859"
Eye movement desensitization and reprocessing: Effectiveness and autonomic correlates,1996,"https://www.scopus.com/inward/record.uri?eid=2-s2.0-0030250269&doi=10.1016%2fS0005-7916%2896%2900026-2&partnerID=40&md5=f47ed830babface019fdcf11e46c9153"
Emotional processing during eye movement desensitization and reprocessing therapy of Vietnam veterans with chronic posttraumatic stress disorder,1996,"https://www.scopus.com/inward/record.uri?eid=2-s2.0-0029800713&doi=10.1016%2fS0010-440X%2896%2990025-5&partnerID=40&md5=c5dbdd4f77f66751d140bd22d8876f24"
Eye movement desensitisation treatment utilises the positive visceral element of the investigatory reflex to inhibit the memories of post-traumatic stress disorder: A theoretical analysis,1996,"https://www.scopus.com/inward/record.uri?eid=2-s2.0-0029826967&doi=10.1192%2fbjp.169.5.571&partnerID=40&md5=9a594b8c7df08dcce7cd46ee6d01edff"
An investigation of some hypothetical mechanisms underlying EMDR,1996,"https://www.scopus.com/inward/record.uri?eid=2-s2.0-0007497682&doi=10.1080%2f16506079609456013&partnerID=40&md5=ccbe3004ddb6992d46a80c597101f565"
Eye movement desensitization and reprocessing (EMDR) treatment for psychologically traumatized individuals,1995,"https://www.scopus.com/inward/record.uri?eid=2-s2.0-0028824155&doi=10.1037%2f0022-006X.63.6.928&partnerID=40&md5=730582699fff7da81f50ab3c2f11a437"
Treatment of vietnam war veterans with PTSD: A comparison of eye movement desensitization and reprocessing, biofeedback, and relaxation training,1995,"https://www.scopus.com/inward/record.uri?eid=2-s2.0-0028997072&doi=10.1007%2fBF02109568&partnerID=40&md5=2ced59420197ffe6cb32c91f9d00f609"
Some nontraditional (Unconventional and/or innovative) sychosocial treatments for children and adolescents: Critique and proposed screening principles,1995,"https://www.scopus.com/inward/record.uri?eid=2-s2.0-0028798085&doi=10.1007%2fBF01447048&partnerID=40&md5=49c0cb4008c479164fc976d7da467bf1"
Treating spider phobia with Eye-Movement Desensitization and Reprocessing: Two case reports,1995,"https://www.scopus.com/inward/record.uri?eid=2-s2.0-0029113813&doi=10.1016%2f0887-6185%2895%2900023-H&partnerID=40&md5=c20b8c715fad94c43d55b19a255e21f1"
The empirical status of the clinical application of eye movement desensitization and reprocessing,1995,"https://www.scopus.com/inward/record.uri?eid=2-s2.0-0029610230&doi=10.1016%2f0005-7916%2895%2900041-0&partnerID=40&md5=48497030e342f907457b1cc0d54373aa"
Eye movement desensitization and reprocessing in the treatment of test anxiety: A study of the effects of expectancy and eye movement,1995,"https://www.scopus.com/inward/record.uri?eid=2-s2.0-0029617769&doi=10.1016%2f0005-7916%2895%2900038-0&partnerID=40&md5=4ff59feed35fe9967cd6cafeecd805dc"
Eye movement desensitization and reprocessing (EMDR): An overview,1994,"https://www.scopus.com/inward/record.uri?eid=2-s2.0-0002143611&doi=10.1007%2fBF02306581&partnerID=40&md5=6fd8d4360a241ea1a975eb4a193ca912"
Eye movement desensitization and reprocessing: Treating trauma and substance abuse,1994,"https://www.scopus.com/inward/record.uri?eid=2-s2.0-0028574106&doi=10.1080%2f02791072.1994.10472458&partnerID=40&md5=c46d66f1ddbfea2f0f67d832d7b97ba3"
Pain ameliorating effect of eye movement desensitization,1994,"https://www.scopus.com/inward/record.uri?eid=2-s2.0-0028245606&doi=10.1016%2f0005-7916%2894%2990004-3&partnerID=40&md5=8ba50e4936ea58f50599e44f58c74829"
Case studies of eye movement desensitization and reprocessing (EMDR) with chronic post-traumatic stress disorder,1992,"https://www.scopus.com/inward/record.uri?eid=2-s2.0-0026999163&doi=10.1037%2f0033-3204.29.4.591&partnerID=40&md5=79b35de6805e4074a8d549ccc3c5f122"
The Effect of EMDR and CBT on Low Self-esteem in a General Psychiatric Population: A Randomized Controlled Trial
Eye Movement Desensitization and Reprocessing and Slow Wave Sleep: A Putative Mechanism of Action
Eye Movement Desensitization and Reprocessing to Facilitate Posttraumatic Growth: A Prospective Clinical Pilot Study on Ferry Disaster Survivors
Cognitive therapy and eye movement desensitization and reprocessing for reducing psychopathology among disaster-bereaved individuals: study protocol for a randomized controlled trial
The Effects of beta-Adrenergic Blockade on the Degrading Effects of Eye Movements on Negative Autobiographical Memories
Efficacy of Eye Movement Desensitization and Reprocessing in Children and Adolescent with Post-traumatic Stress Disorder: A Meta-Analysis of Randomized Controlled Trials
A HYPOTHETICAL MECHANISM OF ACTION OF EMDR: THE ROLE OF SLOW WAVE SLEEP
TRAUMATIC EXPERIENCES AND EMDR IN CHILDHOOD AND ADOLESCENCE. A REVIEW OF THE SCIENTIFIC LITERATURE ON EFFICACY STUDIES
The role of eye movement desensitization and reprocessing (EMDR) in substance use disorders: A systematic review
Assessing the Effectiveness of Yoga as a Complementary and Alternative Treatment for Post-Traumatic Stress Disorder: A Review and Synthesis
EMDR as a psychotherapeutic approach in the treatment of chronic pain. Is Eye Movement Desensitization and Reprocessing an effective therapy for patients with chronic pain who do not suffer from posttraumatic stress disorder?
Early Child Disaster Mental Health Interventions: A Review of the Empirical Evidence
Efficacy of eye movement desensitization and reprocessing on the phantom limb pain of patients with amputations within a 24-month follow-up
Grey matter density changes of structures involved in Posttraumatic Stress Disorder (PTSD) after recovery following Eye Movement Desensitization and Reprocessing (EMDR) therapy
Psychosocial interventions for children and adolescents after man-made and natural disasters: a meta-analysis and systematic review
Integrating neurobiology of emotion regulation and trauma therapy: reflections on EMDR therapy
Differential effect of exposure-based therapy and cognitive therapy on post-traumatic stress disorder symptom clusters: A randomized controlled trial
Neural Correlates of Psychotherapeutic Treatment of Post-traumatic Stress Disorder: A Systematic Literature Review
Imagery rescripting and eye movement desensitisation and reprocessing for treatment of adults with childhood trauma-related post-traumatic stress disorder: IREM study design
Effectiveness of Eye Movement Desensitization and Reprocessing in German Armed Forces Soldiers With Post-Traumatic Stress Disorder Under Routine Inpatient Care Conditions
Eye movement during recall reduces objective memory performance: An extended replication
Stress Enhances the Memory-Degrading Effects of Eye Movements on Emotionally Neutral Memories
Eye Movement Desensitization and Reprocessing (EMDR) using for the treatment of the phantom breast syndrome: Pilot study
Exploring expectation effects in EMDR: does prior treatment knowledge affect the degrading effects of eye movements on memories?
Modification of episodic memories by novel learning: a failed replication study
Use of the Flash Technique in EMDR Therapy: Four Case Examples
Preliminary results from the application of Eye Movement Desensitization and Reprocessing in patients with non-specific chronic low back pain
The OptiMUM-study: EMDR therapy in pregnant women with posttraumatic stress disorder after previous childbirth and pregnant women with fear of childbirth: design of a multicentre randomized controlled trial
Morphovolumetric changes after EMDR treatment in drug-naive PTSD patients
Psychological interventions for post-traumatic stress disorder (PTSD) in people with severe mental illness
THE EFFECTIVENESS OF EMOTIONAL FREEDOM TECHNIQUES IN THE TREATMENT OF POSTTRAUMATIC STRESS DISORDER: A META-ANALYSIS
Comparisons of eye movements and matched changing visual input
A SYSTEMATIC REVIEW AND META-ANALYSIS OF RANDOMIZED AND NONRANDOMIZED TRIALS OF CLINICAL EMOTIONAL FREEDOM TECHNIQUES (EFT) FOR THE TREATMENT OF DEPRESSION
Rationale and efficacy of proteasome inhibitor combined with arsenic trioxide in the treatment of acute promyelocytic leukemia
Guided Eye Movement (GEM) in Trauma Therapy: Hypothetical Neurological Routes and Initial Results of a Sample N=35
Eye Movement Desensitization and Reprocessing (EMDR) for DSM-5 Posttraumatic Stress Disorder (PTSD) in Adults With Intellectual Disabilities: A Case Study Review
Effect of Ocular Movements during Eye Movement Desensitization and Reprocessing (EMDR) Therapy: A Near-Infrared Spectroscopy Study
The Role of Alternating Bilateral Stimulation in Establishing Positive Cognition in EMDR Therapy: A Multi-Channel Near-Infrared Spectroscopy Study
Possible neural mechanisms of psychotherapy for trauma-related symptoms: cerebral responses to the neuropsychological treatment of post-traumatic stress disorder model individuals
Predicting trauma-focused treatment outcome in psychosis
Investigating the effect of Eye Movement Desensitization and Reprocessing (EMDR) on postoperative pain intensity in adolescents undergoing surgery: a randomized controlled trial
Are addiction-related memories malleable by working memory competition? Transient effects on memory vividness and nicotine craving in a randomized lab experiment
On the Relationship between EMDR and Eye Movements - An Analysis of the Current State of Neurobiological Research
Prolonged exposure and EMDR for PTSD v. a PTSD waiting-list condition: effects on symptoms of psychosis, depression and social functioning in patients with chronic psychotic disorders
The relative efficacy of bona fide psychotherapies for post-traumatic stress disorder: a meta-analytical evaluation of randomized controlled trials
Self-esteem treatment in anxiety: A randomized controlled crossover trial of Eye Movement Desensitization and Reprocessing (EMDR) versus Competitive Memory Training (COMET) in patients with anxiety disorders
Summary: Scientific evaluation of EMDR psychotherapy
Three individual psychotherapies offered in psychotraumatology: Between opposition and suppositions on specific and/or common action mechanisms
An Integrative Model for the Neural Mechanism of Eye Movement Desensitization and Reprocessing (EMDR)
Treatment Augmentation Effects of EMDR Intervention after Traumatic Experiences in Patients with Major Depression: a Case Series
Use of an Eye Movement Desensitization and Reprocessing (EMDR) therapy in chronic pain management: A pilot study
Desensitizing addiction: Using eye Movements to reduce the intensity of substance-related Mental imagery and craving
Psychological treatments for adults with posttraumatic stress disorder: A systematic review and meta-analysis
The Efficacy of EMDR in the Treatment of Depression
Eye Movements Matter, But Why? Psychophysiological Correlates of EMDR Therapy to Treat Trauma in Timor-Leste
Fifteen to Twenty Seconds of Eye Movements Have No Effect on Believability of Positive Personal Verbal Statements: Results From a Working Memory Study
EMDR Treatment of Obsessive-Compulsive Disorder: Three Cases
EMDR Therapy Protocol for Oncological Patients
The EMDR Integrative Group Treatment Protocol for Patients With Cancer
EMDR and CBT: A Comparative Clinical Study With Oncological Patients
The Perceived Effects of Standard and Addiction-Specific EMDR Therapy Protocols
The effects of bilateral eye movements on EEG coherence when recalling a pleasant memory
Electroencephalography coherence, memory vividness, and emotional valence effects of bilateral eye movements during unpleasant memory recall and subsequent free association: Implications for eye movement desensitization and reprocessing
The Role of Eye Movements in EMDR: Conducting Eye Movements While Concentrating on Negative Autobiographical Memories Results in Fewer Intrusions
Degrading traumatic memories with eye movements: a pilot functional MRI study in PTSD
Psychological therapies for children and adolescents exposed to trauma
SERUM CONCENTRATIONS OF TNF-alpha AND ITS SOLUBLE RECEPTORS DURING PSYCHOTHERAPY IN GERMAN SOLDIERS SUFFERING FROM COMBAT-RELATED PTSD
A Comparison of Dual Attention, Eye Movements, and Exposure Only during Eye Movement Desensitization and Reprocessing for Posttraumatic Stress Disorder: Results from a Randomized Clinical Trial
Exposing therapists to trauma-focused treatment in psychosis: effects on credibility, expected burden, and harm expectancies
Pediatric seizure-related posttraumatic stress and anxiety symptoms treated with EMDR: a case series
The effects of eye movements on emotional memories: using an objective measure of cognitive load
Nonconventional interventions for chronic post-traumatic stress disorder: Ketamine, repetitive trans-cranial magnetic stimulation (rTMS), and alternative approaches
Meta-Analysis of Counseling Outcomes for the Treatment of Posttraumatic Stress Disorder
Neural processing of emotions in traumatized children treated with Eye Movement Desensitization and Reprocessing therapy: a hdEEG study
The effectiveness of mental health interventions for adult female survivors of sexual assault: A systematic review
Neurophysiological correlates of eye movement desensitization and reprocessing sessions: preliminary evidence for traumatic memories integration
Persistent sexual childhood abuse and its long-term impact on development. Diagnostic and therapeutic challenges facing complex posttraumatic stress disorder
Eye movement desensitization and reprocessing for treating psychological disturbances in Taiwanese adolescents who experienced Typhoon Morakot
Speed matters: relationship between speed of eye movements and modification of aversive autobiographical memories
RTAD: A real-time adaptive dissemination system for VANETs
A multi-site randomized study to compare the effects of Eye Movement Desensitization and Reprocessing (EMDR) added to TAU versus TAU to reduce craving and drinking behavior in alcohol dependent outpatients: study protocol
Breathing Biofeedback as an Adjunct to Exposure in Cognitive Behavioral Therapy Hastens the Reduction of PTSD Symptoms: A Pilot Study
Prolonged Exposure vs Eye Movement Desensitization and Reprocessing vs Waiting List for Posttraumatic Stress Disorder in Patients With a Psychotic Disorder A Randomized Clinical Trial
Desensitization of Triggers and Urge Reprocessing for Pathological Gambling: A Case Series
Taxing working memory during retrieval of emotional memories does not reduce memory accessibility when cued with reminders
Trauma-focused cognitive behavioral therapy or eye movement desensitization and reprocessing: what works in children with posttraumatic stress symptoms? A randomized controlled trial
Psychotherapies for PTSD: what do they have in common?
Trauma Informed Additional - Programme
Meta-analysis of psychological treatments for posttraumatic stress disorder in adult survivors of childhood abuse
Treating Trauma in Addiction with EMDR: A Pilot Study
How eye movements in EMDR work: Changes in memory vividness and emotionality
Efficacy of Eye-Movement Desensitization and Reprocessing for Patients with Posttraumatic-Stress Disorder: A Meta-Analysis of Randomized Controlled Trials
The Eye Movement Desensitization and Reprocessing Procedure Prevents Defensive Processing in Health Persuasion
EMDR - more than just a therapy for PTSD?
Improvement of mood and sleep alterations in posttraumatic stress disorder patients by eye movement desensitization and reprocessing
Blurring of emotional and non-emotional memories by taxing working memory during recall
Effects of emotionally valenced working memory taxation on negative memories
Effects of Eye Movement Desensitization and Reprocessing (EMDR) Treatment in Chronic Pain Patients: A Systematic Review
Post-Traumatic Stress Disorder- a Diagnostic and Therapeutic Challenge
Risk Perception and Emotional Coping: A Pathway for Behavioural Addiction?
Efficacy of a trauma-focused treatment approach for dental phobia: a randomized clinical trial
The impact of eye movements and tones on disturbing memories involving PTSD and other mental disorders
No effects of eye movements on the encoding of the visuospatial sketchpad and the phonological loop in healthy participants: Possible implications for eye movement desensitization and reprocessing therapy
Effects of eye movement desensitization and reprocessing (EMDR) on non-specific chronic back pain: a randomized controlled trial with additional exploration of the underlying mechanisms
Meta-Analysis of the Efficacy of Treatments for Posttraumatic Stress Disorder
A meta-analysis of the contribution of eye movements in processing emotional memories
A multi-site single blind clinical study to compare the effects of prolonged exposure, eye movement desensitization and reprocessing and waiting list on patients with a current diagnosis of psychosis and co morbid post traumatic stress disorder: study protocol for the randomized controlled trial Treating Trauma in Psychosis
An update on the efficacy of psychological treatments for obsessive-compulsive disorder in adults
Bilateral saccadic eye movements and tactile stimulation, but not auditory stimulation, enhance memory retrieval
AN UPDATE ON THE EFFICACY OF COGNITIVE-BEHAVIORAL THERAPY, COGNITIVE THERAPY, AND EXPOSURE THERAPY FOR POSTTRAUMATIC STRESS DISORDER
Psychological therapies for chronic post- traumatic stress disorder (PTSD) in adults
Using Neurobiological Measures to Predict and Assess Treatment Outcome of Psychotherapy in Posttraumatic Stress Disorder: Systematic Review
EMDR Therapy Modulates the Default Mode Network in a Subsyndromal, Traumatized Bipolar Patient
On EMDR: Eye movements during retrieval reduce subjective vividness and objective memory accessibility during future recall
Non-pharmacological approaches to treat psychocutaneous disorders
Comparison of the effectiveness of trauma-focused cognitive behavioral therapy and paroxetine treatment in PTSD patients: Design of a randomized controlled trial
EMDR therapy: An overview of its development and mechanisms of action
Eye movement desensitization and reprocessing (EMDR) therapy in the treatment of victims of domestic violence: A pilot study
Treatment of grief and mourning through EMDR: Conceptual considerations and clinical guidelines
Cognitive behaviour therapy versus eye movement desensitization and reprocessing for post-traumatic disorder - is it all in the homework then?
Is the Allegiance Effect an Epiphenomenon of True Efficacy Differences Between Treatments? A Meta-Analysis
Neurobiological Correlates of EMDR Monitoring - An EEG Study
AN EXPLORATION OF HOW FILM PORTRAYS PSYCHOPATHOLOGY: THE ANIMATED DOCUMENTARY FILM WALTZ WITH BASHIR, THE DEPICTION OF PTSD AND CULTURAL PERCEPTIONS
Interventions in the field of sport: Protocol of optimism
Tones inferior to eye movements in the EMDR treatment of PTSD
Evaluation study of clinical and neurobiological efficacy of EMDR in patients suffering from post-traumatic stress disorder
Neurobiological correlates of EMDR therapy
The Patient Observer: Eye-Movement Desensitization and Reprocessing for the Treatment of Posttraumatic Stress following Childbirth
Psychological therapies for the treatment of post-traumatic stress disorder in children and adolescents
Eye movement desensitization and reprocessing (EMDR) - psychological and neurobiological contexts of posttraumatic stress disorder therapy
Treatment of PTSD in people with severe intellectual disabilities: A case series
Conjugal violence and Eye Movement Desensitization Reprocessing (EMDR) psychotherapy: Case studies
Differences between effects of psychological versus pharmacological treatments on functional and morphological brain alterations in anxiety disorders and major depressive disorder: A systematic review
Posttraumatic stress disorder at the end of life: Extant research and proposed psychosocial treatment approach
EMDR and mindfulness. Eye movements and attentional breathing tax working memory and reduce vividness and emotionality of aversive ideation
General relativistic ray-tracing algorithm for the determination of the electron-positron energy deposition rate from neutrino pair annihilation around rotating neutron and quark stars
Taxing working memory reduces vividness and emotional intensity of images about the Queen's Day tragedy
EMDR: Eye movements superior to beeps in taxing working memory and reducing vividness of recollections
The efficacy and psychophysiological correlates of dual-attention tasks in eye movement desensitization and reprocessing (EMDR)
Bilateral Eye Movements, Attentional Flexibility and Metaphor Comprehension: The Substrate of REM Dreaming?
Determining what works in the treatment of PTSD
Management of post traumatic stress disorder after childbirth: a review
EMDR Effects on Pursuit Eye Movements
Eye movements reduce vividness and emotionality of "flashforwards"
Effect of the EMDR Psychotherapeutic Approach on Emotional Cognitive Processing in Patients with Depression
Counting During Recall: Taxing of Working Memory and Reduced Vividness and Emotionality of Negative Memories
PTSD and its treatment in people with intellectual disabilities A review of the literature
Association and Gene-Gene Interaction of SLC6A4 and ITGB3 in Autism
DOES EMDR REDUCE POST-TRAUMATIC STRESS DISORDER SYMPTOMATOLOGY IN COMBAT VETERANS?
The impact of taxing working memory on negative and positive memories
Comparative Case Study of Diffusion of Eye Movement Desensitization and Reprocessing in Two Clinical Settings: Empirically Supported Treatment Status Is Not Enough
Female juvenile murderers: Biological and psychological dynamics leading to homicide
Multiple session early psychological interventions for the prevention of post-traumatic stress disorder
Reducing acute stress in a 16-year old using trauma-focused cognitive behaviour therapy and eye movement desensitization and reprocessing
THERAPEUTIC POSSIBILITIES AFTER TRAUMATIC EXPERIENCIES
Alterations in autonomic tone during trauma exposure using eye movement desensitization and reprocessing (EMDR) - Results of a preliminary investigation
Eye movement desensitization and reprocessing (EMDR) in the treatment of war veterans
Effects of eye movement versus therapist instructions on the processing of distressing memories
Physiological correlates of eye movement desensitization and reprocessing
Applying EMDR on children with PTSD
A study around the improvement of electrochemical activity of MnO2 as cathodic material in alkaline batteries
A pilot study of eye movement desensitisation and reprocessing treatment (EMDR) for post-traumatic stress after childbirth
Eye Movement Desensitization and Reprocessing for Adolescent Depression
Concepts for psychotherapy of acute and posttraumatic stress disorders
Stabilization before confrontation in trauma treatment - Elementary rule or myth?
Effects of EMDR psychotherapy on Tc-99m-HMPAO distribution in occupation-related post-traumatic stress disorder
Effect of bilateral eye movements on frontal interhemispheric gamma EEG coherence - Implications for EMDR therapy
Rapid eye movements for acute stress disorder using video conference communication
Psychotherapeutic strategies for healing trauma
Long-term course of post-traumatic stress disorder (PTSD) in German soldiers: Effects of inpatient eye movement desensitization and reprocessing therapy and specific trauma characteristics in patients with non-combat-related PTSD
Eye movement desensitization and reprocessing in the psychological treatment of trauma-based psychogenic non-epileptic seizures
Anxiety control of dental patients by clinical combination of acupuncture, bi-digital O-ring test, and eye movement desensitization with sedation via submucosal route
Psychological treatment of post-traumatic stress disorder
A randomized clinical trial of eye movement desensitization and reprocessing (EMDR), fluoxetine, and pill placebo in the treatment of posttraumatic stress disorder: Treatment effects and long-term maintenance
Some effects of EMDR on previously abused child molesters: Theoretical reviews and preliminary findings
An analysis paradigm for investigating multi-locus effects in complex disease: Examination of three GABA(A) receptor subunit genes on 15q11-q13 as risk factors for autistic disorder.
Biology, childhood trauma, and murder: Rethinking justice
Effects of three PTSD treatments on anger and guilt: Exposure therapy, eye movement desensitization and reprocessing, and relaxation training
Enduring effects for cognitive behavior therapy in the treatment of depression and anxiety
Eye movement desensitization and reprocessing for posttraumatic stress disorder: A pilot blinded, randomized study of stimulation type
Extension of multifactor dimensionality reduction for identifying multilocus effects in the GAW14 simulated data
Identification of significant association and gene-gene interaction of GABA receptor subunit genes in autism
High-resolution brain SPECT imaging and eye movement desensitization and reprocessing in police officers with PTSD
Power Therapies and possible threats to the science of psychology and psychiatry
The biology of trauma - Implications for treatment
He most important things learned about violence and trauma in the past 20 years
The use of eye movement desensitization and reprocessing in the treatment of psychogenic seizures
A comparison of CBT and EMDR for sexually-abused Iranian girls
EMDR: Implications of the use of reprocessing therapy in nursing practice
Eye movement desensitization and reprocessing (EMDR) approach in the treatment of anxiety sensitivity
Treatment of traumatized refugee children with Eye Movement Desensitization and Reprocessing in a psychodynamic context
Integrated trauma associated short-term psychotherapy for acute traumatized patients (INTAKT) - Results from a study including a small population (n=16) about the effectiveness of ressource-oriented treatment in groups in combination with EMDR (eye movement desensitization and reprocessing)
Psychotherapy as assisted homeostasis: activation of emotional processing mediated by the anterior cingulate cortex
Horizontal rhythmical eye movements consistently diminish the arousal provoked by auditory stimuli
Specific and nonspecific treatment factors in the experimental analysis of behavioral treatment efficacy
Adding a more rigorous scientific agenda to the empirically supported treatment movement
Comparative efficacy, speed, and adverse effects of three PTSD treatments: Exposure therapy, EMDR, and relaxation training
Bilateral eye movements enhance the retrieval of episodic memories
The effects of writing therapy in comparison to EMD/R on traumatic stress: The relationship between hypnotizability and client expectancy to outcome
A controlled comparison of eye movement desensitization and reprocessing versus exposure plus cognitive restructuring versus waiting list in the treatment of post-traumatic stress disorder
Family unification with reactive attachment disorder children: A brief treatment
Eye movement desensitization and reprocessing: A treatment efficacy model
Efficacy of Eye Movement Desensitization in the treatment of cognitive intrusions related to a past stressful event
Th relationship between efficacy and methodology in studies investigation EMDR treatment of PTSD
Is EMDR on exposure therapy? A review of trauma protocols
EMDR: A putative neurobiological mechanism of action
A critical evolution of current views regarding eye movement desensitization and reprocessing (EMDR): Clarifying points of confusion
Effects of visuospatial tasks on desensitization to emotive memories
Efficacious psychological treatments for post-traumatic stress disorder
Stress management with law enforcement personnel: A controlled outcome study of EMDR versus a traditional stress management program
Autobiographical memories become less vivid and emotional after eye movements
The use of eye movement desensitization and reprocessing (EMDR) in the treatment of traumatic stress and complicated mourning: Psychological and behavioral outcomes
EMDR for panic disorder with agoraphobia: Comparison with waiting list and credible attention-placebo control conditions
The relative effectiveness of EMDR versus relaxation training with battered women prisoners
Self-healing aspects of EMDR: The therapeutic change process and perspectives of integrated psychotherapies
A trauma-focused individual therapy approach for adolescents with conduct disorder
Single session treatment of test anxiety with eye movement desensitization and reprocessing (EMDR)
Posttraumatic stress disorder in patients with burn injuries
Critical incident intervention with missionaries: A comprehensive approach
Eye Movement Desensitization and Reprocessing (EMDR) and the anxiety disorders: Clinical and research implications of an integrated psychotherapy treatment
The contributions of eye movements to the efficacy of brief exposure treatment for reducing fear of public speaking
Eye movement desensitization and reprocessing: An analysis of specific versus nonspecific treatment factors
Efficacy of eye movement desensitization and reprocessing: Implications for behavior therapy
Comparative efficacy of treatments for post-traumatic stress disorder: A meta-analysis
Effects of psychotherapeutic treatments for PTSD: A meta-analysis of controlled clinical trials
Statistical and reliable change with eye movement desensitization and reprocessing: Treating trauma within a veteran population
Eye movement desensitization and reprocessing treatment for posttraumatic stress disorder
Treating phobic children: Effects of EMDR versus exposure
Eye movement desensitization and reprocessing (EDMR) treatment for combat-related posttraumatic stress disorder
Brief psychological intervention with traumatized young women: The efficacy of eye movement desensitization and reprocessing
Fifteen-month follow-up of eye movement desensitization and reprocessing (EMDR) treatment for posttraumatic stress disorder and psychological trauma
Eye movement desensitisation and reprocessing versus exposure in vivo - A single-session crossover study of spider-phobic children
As good as it seems? A review of EMDR experimental research
Eye movement desensitization and reprocessing: A new treatment method for post-traumatic stress disorder
Eye movement desensitization and reprocessing: Effectiveness and autonomic correlates
Eye movement desensitization and reprocessing treatment for combat PTSD
An intensive design investigation of eye movement desensitization and reprocessing of claustrophobia
The empirical status of the clinical application of eye movement desensitization and reprocessing
Eye movement desensitization and reprocessing in the treatment of test anxiety: A study of the effects of expectancy and eye movement
EYE-MOVEMENT DESENSITIZATION AND REPROCESSING (EMDR) TREATMENT FOR PSYCHOLOGICALLY TRAUMATIZED INDIVIDUALS
TREATING SPIDER PHOBIA WITH EYE-MOVEMENT DESENSITIZATION AND REPROCESSING - 2 CASE-REPORTS
EYE-MOVEMENT DESENSITIZATION AND REPROCESSING (EMDR) - A NEW KIND OF DREAMWORK
SOME NONTRADITIONAL (UNCONVENTIONAL AND/OR INNOVATIVE) PSYCHOSOCIAL TREATMENTS FOR CHILDREN AND ADOLESCENTS - CRITIQUE AND PROPOSED SCREENING PRINCIPLES
EYE-MOVEMENT DESENSITIZATION AND REPROCESSING - TREATING TRAUMA AND SUBSTANCE-ABUSE

## Sheet: Total no_duplicates_462
25 years of Eye Movement Desensitization and Reprocessing (EMDR): The EMDR therapy protocol, hypotheses of its mechanism of action and a systematic review of its efficacy in the treatment of post-traumatic stress disorder.,"/pubmed/26877093","Novo Navarro P, Landin-Romero R, Guardiola-Wanden-Berghe R, Moreno-AlcÃ¡zar A, Valiente-GÃ³mez A, Lupo W, GarcÃ­a F, FernÃ¡ndez I, PÃ©rez V, Amann BL.","Rev…
A CAT envelope to deliver EMDR: Cognitive analytic therapy around eye movement desensitization and reprocessing,2016,"https://www.scopus.com/inward/record.uri?eid=2-s2.0-84975744204&doi=10.1037%2fint0000034&partnerID=40&md5=8024841346ec5b79b0d06576dbab0ae1"
A comparison of CBT and EMDR for sexually-abused Iranian girls
A Comparison of Dual Attention, Eye Movements, and Exposure Only during Eye Movement Desensitization and Reprocessing for Posttraumatic Stress Disorder: Results from a Randomized Clinical Trial
A comparison of eye movement desensitization and reprocessing and progressive counting among therapists in training,2014,"https://www.scopus.com/inward/record.uri?eid=2-s2.0-84975322300&doi=10.1037%2ftrm0000011&partnerID=40&md5=27ca25b85a760d5ba380039d3ed5ac05"
A componential approach to hypnotic memory facilitation: Focused meditation, context reinstatement and eye movements,2007,"https://www.scopus.com/inward/record.uri?eid=2-s2.0-51049083511&doi=10.1002%2fch.334&partnerID=40&md5=6c1751a4f8d5e073c3123052395aa8f2"
A controlled comparison of eye movement desensitization & reprocessing and progressive counting,2013,"https://www.scopus.com/inward/record.uri?eid=2-s2.0-84888600825&doi=10.1080%2f10926771.2013.834020&partnerID=40&md5=5685554ffab7d0a6fbb813524200b063"
A controlled comparison of eye movement desensitization and reprocessing versus exposure plus cognitive restructuring versus waiting list in the treatment of post-traumatic stress disorder
A controlled comparison of the effectiveness and efficiency of two psychological therapies for posttraumatic stress disorder: Eye movement desensitization and reprocessing vs. emotional freedom techniques,2011,"https://www.scopus.com/inward/record.uri?eid=2-s2.0-79958142629&doi=10.1097%2fNMD.0b013e31821cd262&partnerID=40&md5=cb73ae28f9e50cca2dc11b62549a056b"
A critical evolution of current views regarding eye movement desensitization and reprocessing (EMDR): Clarifying points of confusion
A five-day inpatient EMDR treatment programme for PTSD: pilot study [Un programa de tratamiento EMDR para el TEPT de 5 días para pacientes hospitalizados : estudio piloto],2018,"https://www.scopus.com/inward/record.uri?eid=2-s2.0-85045102579&doi=10.1080%2f20008198.2018.1425575&partnerID=40&md5=a49f0988da0dd33cbabd3054a96592b6"
A HYPOTHETICAL MECHANISM OF ACTION OF EMDR: THE ROLE OF SLOW WAVE SLEEP
A literature review of the therapeutic mechanisms of art therapy for veterans with post-traumatic stress disorder,2016,"https://www.scopus.com/inward/record.uri?eid=2-s2.0-84963520653&doi=10.1080%2f17454832.2016.1170055&partnerID=40&md5=427a083656a03bf3fcd79c33e02e4dec"
A meta-analysis of the contribution of eye movements in processing emotional memories
A meta-analytic review of prolonged exposure for posttraumatic stress disorder,2010,"https://www.scopus.com/inward/record.uri?eid=2-s2.0-77955055644&doi=10.1016%2fj.cpr.2010.04.007&partnerID=40&md5=d922cabdce95e4b606531e7b3de8fbfe"
A multidimensional meta-analysis of psychotherapy for PTSD,2005,"https://www.scopus.com/inward/record.uri?eid=2-s2.0-13444278549&doi=10.1176%2fappi.ajp.162.2.214&partnerID=40&md5=6617fd90e1da1fdda5c474069a2b6b7b"
A multi-site randomized study to compare the effects of Eye Movement Desensitization and Reprocessing (EMDR) added to TAU versus TAU to reduce craving and drinking behavior in alcohol dependent outpatients: study protocol
A multi-site single blind clinical study to compare the effects of prolonged exposure, eye movement desensitization and reprocessing and waiting list on patients with a current diagnosis of psychosis and co morbid post traumatic stress disorder: study protocol for the randomized controlled trial Tre...,"/pubmed/23702050","de Bont PA, van den Berg DP, van der Vleugel BM, de Roos C, Mulder CL, Beck…
A pilot study of eye movement desensitisation and reprocessing treatment (EMDR) for post-traumatic stress after childbirth
A randomized clinical trial of eye movement desensitization and reprocessing (EMDR), fluoxetine, and pill placebo in the treatment of posttraumatic stress disorder: Treatment effects and long-term maintenance
A randomized controlled trial comparing EMDR and CBT for obsessive–compulsive disorder,2018,"https://www.scopus.com/inward/record.uri?eid=2-s2.0-85026365665&doi=10.1002%2fcpp.2120&partnerID=40&md5=7e30fda56bb7ca3023c6ffa84c971333"
A randomized experimental test of the efficacy of EMDR treatment on negative body image in eating disorder inpatients,2008,"https://www.scopus.com/inward/record.uri?eid=2-s2.0-53249117260&doi=10.1080%2f10640260802370598&partnerID=40&md5=e5c13c5351d85ac038fb952e14b6f430"
A Role for EMDR in the Treatment of Trauma in Patients Suffering From a Psychosis: Four Vignettes,2014,"https://www.scopus.com/inward/record.uri?eid=2-s2.0-84994874474&doi=10.1891%2f1933-3196.8.1.19&partnerID=40&md5=fc7989f4d9af7c8ce08be599b7f181b0"
A study around the improvement of electrochemical activity of MnO2 as cathodic material in alkaline batteries
A Systematic Review and Meta-Analysis of Randomized and Nonrandomized Trials of Clinical Emotional Freedom Techniques (EFT) for the Treatment of Depression
A trauma-focused individual therapy approach for adolescents with conduct disorder
A wait-list controlled pilot study of eye movement desensitization and reprocessing (EMDR) for children with post-traumatic stress disorder (PTSD) symptoms from motor vehicle accidents,2010,"https://www.scopus.com/inward/record.uri?eid=2-s2.0-74849098625&doi=10.1177%2f1359104509339086&partnerID=40&md5=cf47569b7c9a21cbf6d659c47d00d8a8"
A proposal for a conditioning model of eye movement desensitization treatment for posttraumaticstress disorder	included
Adding a more rigorous scientific agenda to the empirically supported treatment movement
Alterations in autonomic tone during trauma exposure using eye movement desensitization and reprocessing (EMDR) - Results of a preliminary investigation
Amygdala volumetric change following psychotherapy for posttraumatic stress disorder,2016,"https://www.scopus.com/inward/record.uri?eid=2-s2.0-84992497917&doi=10.1176%2fappi.neuropsych.16010006&partnerID=40&md5=30a8662f25d5f2738159153e52c23d89"
An analysis paradigm for investigating multi-locus effects in complex disease: Examination of three GABA(A) receptor subunit genes on 15q11-q13 as risk factors for autistic disorder.
AN EXPLORATION OF HOW FILM PORTRAYS PSYCHOPATHOLOGY: THE ANIMATED DOCUMENTARY FILM WALTZ WITH BASHIR, THE DEPICTION OF PTSD AND CULTURAL PERCEPTIONS
An Integrative Model for the Neural Mechanism of Eye Movement Desensitization and Reprocessing (EMDR)
An intensive design investigation of eye movement desensitization and reprocessing of claustrophobia
An investigation of some hypothetical mechanisms underlying EMDR,1996,"https://www.scopus.com/inward/record.uri?eid=2-s2.0-0007497682&doi=10.1080%2f16506079609456013&partnerID=40&md5=ccbe3004ddb6992d46a80c597101f565"
AN UPDATE ON THE EFFICACY OF COGNITIVE-BEHAVIORAL THERAPY, COGNITIVE THERAPY, AND EXPOSURE THERAPY FOR POSTTRAUMATIC STRESS DISORDER
An update on the efficacy of psychological treatments for obsessive-compulsive disorder in adults
An orienting response model of eye movement desensitization	included
Anxiety control of dental patients by clinical combination of acupuncture, bi-digital O-ring test, and eye movement desensitization with sedation via submucosal route
Anxiety treatment by eye movement desensitization and reprocessing in patients with myocardial infarction,2016,"https://www.scopus.com/inward/record.uri?eid=2-s2.0-85007011743&doi=10.5812%2fircmj.27368&partnerID=40&md5=503fbd4d7f58c3e4fb1f8e96e66621ec"
Applying EMDR on children with PTSD
Are addiction-related memories malleable by working memory competition? Transient effects on memory vividness and nicotine craving in a randomized lab experiment
As good as it seems? A review of EMDR experimental research
Assessing the Effectiveness of Yoga as a Complementary and Alternative Treatment for Post-Traumatic Stress Disorder: A Review and Synthesis
Assessing the long-term effects of EMDR: results from an 18-month follow-up study with adult female survivors of CSA.,"/pubmed/15353377","Edmond T, Rubin A.","J Child Sex Abus. 2004;"13(1):69-86.""
Association and Gene-Gene Interaction of SLC6A4 and ITGB3 in Autism
Attentional bias in post-traumatic stress disorder diminishes after symptom amelioration,2011,"https://www.scopus.com/inward/record.uri?eid=2-s2.0-80053567699&doi=10.1016%2fj.brat.2011.08.006&partnerID=40&md5=a8076a252085234e48a1c890c1fb8326"
Auditory and visual memories in PTSD patients targeted with eye movements and counting: The effect of modality-specific loading of working memory,2017,"https://www.scopus.com/inward/record.uri?eid=2-s2.0-85033591227&doi=10.3389%2ffpsyg.2017.01937&partnerID=40&md5=020129b6a09cb26b38c78d2f9c98c677"
Auricular Chromotherapy: a novel technique in the treatment of psychological trauma
Australian guidelines for the treatment of adults with acute stress disorder and post-traumatic stress disorder,2007,"https://www.scopus.com/inward/record.uri?eid=2-s2.0-34547586003&doi=10.1080%2f00048670701449161&partnerID=40&md5=4db025ee9515aac8dc07b96dac31bf73"
Autobiographical memories become less vivid and emotional after eye movements
Benefits of “eye movement desensitization and reprocessing” psychotherapy in the treatment of female victims of intimate partner rape
Best practice guide for the treatment of nightmare disorder in adults.,"/pubmed/20726290","Aurora RN, Zak RS, Auerbach SH, Casey KR, Chowdhuri S, Karippot A, Maganti RK, Ramar K, Kristo DA, Bista SR, Lamm CI, Morgenthaler TI; Standards of Practice Committee.;" American Academy of Sleep Medicine..""
Bilateral alternating auditory stimulations facilitate fear extinction and retrieval,2017,"https://www.scopus.com/inward/record.uri?eid=2-s2.0-85020727245&doi=10.3389%2ffpsyg.2017.00990&partnerID=40&md5=76dc41359e260569af4640415d496302"
Bilateral eye movements enhance the retrieval of episodic memories
Bilateral Eye Movements, Attentional Flexibility and Metaphor Comprehension: The Substrate of REM Dreaming?
Bilateral saccadic eye movements and tactile stimulation, but not auditory stimulation, enhance memory retrieval
Biological and clinical framework for posttraumatic stress disorder,2012,"https://www.scopus.com/inward/record.uri?eid=2-s2.0-84861174168&doi=10.1016%2fB978-0-444-52002-9.00018-8&partnerID=40&md5=93783d03c8d09ba078037005b80168e0"
Biology childhood trauma and murder: Rethinking justice
Blurring of emotional and non-emotional memories by taxing working memory during recall
Blurring emotional memories using eye movements: individual differences and speed of eyemovements.	included
Brainspotting - the efficacy of a new therapy approach for the treatment of posttraumatic stress disorder in comparison to eye movement Desensitization and Reprocessing,2017,"https://www.scopus.com/inward/record.uri?eid=2-s2.0-85038927532&doi=10.6092%2f2282-1619%2f2017.5.1376&partnerID=40&md5=ecb75772435da81139220a1763076407"
Breathing Biofeedback as an Adjunct to Exposure in Cognitive Behavioral Therapy Hastens the Reduction of PTSD Symptoms: A Pilot Study
Brief psychological intervention with traumatized young women: The efficacy of eye movement desensitization and reprocessing
Brief treatment for elementary school children with disaster-related posttraumatic stress disorder: A field study,2002,"https://www.scopus.com/inward/record.uri?eid=2-s2.0-0036135171&doi=10.1002%2fjclp.1131&partnerID=40&md5=90ec83391a1e47ca0f3cc256671d98c0"
Case studies of eye movement desensitization and reprocessing (EMDR) with chronic post-traumatic stress disorder,1992,"https://www.scopus.com/inward/record.uri?eid=2-s2.0-0026999163&doi=10.1037%2f0033-3204.29.4.591&partnerID=40&md5=79b35de6805e4074a8d549ccc3c5f122"
Cessation of deliberate self harm following eye movement desensitisation and reprocessing: A case report,2014,"https://www.scopus.com/inward/record.uri?eid=2-s2.0-77956457569&doi=10.1186%2f1757-1626-1-177&partnerID=40&md5=bb80e7b31c465b694c8e3bf4b9084780"
Changes in brain connectivity following exposure to bilateral eye movements,2018,"https://www.scopus.com/inward/record.uri?eid=2-s2.0-85044152369&doi=10.1016%2fj.bandc.2018.03.009&partnerID=40&md5=0be300d3ec89e64c4b4197ad666207ac"
Characteristics of tetanic muscle contraction in Parkinson patients.,"/pubmed/1950469","Pedersen SW, BÃ¤ckman E, Oberg B.","Acta Neurol Scand. 1991 Sep;"84(3):250-5.""
Cognitive behaviour therapy versus eye movement desensitization and reprocessing for post-traumatic disorder - is it all in the homework then?
Cognitive therapy and eye movement desensitization and reprocessing for reducing psychopathology among disaster-bereaved individuals: study protocol for a randomized controlled trial
Combining Eye Movement Desensitization and Reprocessing With Gestalt Techniques in Couples Counseling,2006,"https://www.scopus.com/inward/record.uri?eid=2-s2.0-30844462773&doi=10.1177%2f1066480705282055&partnerID=40&md5=99e84f7b4af7230ebfc356e5277499c1"
Comparative Case Study of Diffusion of Eye Movement Desensitization and Reprocessing in Two Clinical Settings: Empirically Supported Treatment Status Is Not Enough
Comparative efficacy of treatments for post-traumatic stress disorder: A meta-analysis
Comparative efficacy, speed, and adverse effects of three PTSD treatments: Exposure therapy, EMDR, and relaxation training
Comparison of eye movement desensitization and reprocessing therapy, cognitive behavioral writing therapy, and wait-list in pediatric posttraumatic stress disorder following single-incident trauma: a multicenter randomized clinical trial,2017,"https://www.scopus.com/inward/record.uri?eid=2-s2.0-85021428248&doi=10.1111%2fjcpp.12768&partnerID=40&md5=a8280fcb243965c4b6ea29d9c1ab9c75"
Comparison of eye movement desensitization and reprocessing with citalopram in treatment of obsessivecompulsive disorder,2011,"https://www.scopus.com/inward/record.uri?eid=2-s2.0-80053952201&doi=10.3109%2f13651501.2011.590210&partnerID=40&md5=65495872af5a2cb2395856ad5068982c"
Comparison of eye movement desensitization reprocessing and cognitive behavioral therapy as adjunctive treatments for recurrent depression: The European Depression EMDR Network (EDEN) randomized controlled trial,2018,"https://www.scopus.com/inward/record.uri?eid=2-s2.0-85042082124&doi=10.3389%2ffpsyg.2018.00074&partnerID=40&md5=28f7e9b362f21995913f99392cd38490"
Comparison of the effectiveness of trauma-focused cognitive behavioral therapy and paroxetine treatment in PTSD patients: Design of a randomized controlled trial
Comparisons of eye movements and matched changing visual input
Concepts for psychotherapy of acute and posttraumatic stress disorders
Conflict-aware relay selection for multicast in MUD Based Wireless Networks,2013,"https://www.scopus.com/inward/record.uri?eid=2-s2.0-84878623964&doi=10.4304%2fjnw.8.4.787-795&partnerID=40&md5=09cc5ef8e81c25198383d8705e8d07b2"
Conjugal violence and Eye Movement Desensitization Reprocessing (EMDR) psychotherapy: Case studies
Coping with the Trauma of 9/11,2003,"https://www.scopus.com/inward/record.uri?eid=2-s2.0-1942470595&doi=10.1300%2fJ004v19n03_14&partnerID=40&md5=d48051a55783215fbb3a6f8de42908ca"
Correlates of EMDR therapy in functional and structural neuroimaging: A critical summary of recent findings [Correlatos de la terapia EMDR en la neuroimagen funcional y estructural: Un resumen crï¿½tico de los hallazgos recientes],2015,"https://www.scopus.com/inward/record.uri?eid=2-s2.0-85043558606&doi=10.1891%2f1933-3196.9.2.E58&partnerID=40&md5=b0bf36cb49070fed28b934e6141f8b26"
Cortisol Response Following Exposure Treatment for PTSD in Rape Victims.,"/pubmed/20526437","Gerardi M, Rothbaum BO, Astin MC, Kelley M.","J Aggress Maltreat Trauma. 2010 Jun 1;"19(4):349-356.""
Counting During Recall: Taxing of Working Memory and Reduced Vividness and Emotionality of Negative Memories
Crisis management in schools: Evidence-based postvention,2007,"https://www.scopus.com/inward/record.uri?eid=2-s2.0-38549174628&partnerID=40&md5=58cdd65098c28e22e7f829c107382528"
Critical incident intervention with missionaries: A comprehensive approach
Critical role of STAT3 in IL-6-mediated drug resistance in human neuroblastoma.,"/pubmed/23633489","Ara T, Nakata R, Sheard MA, Shimada H, Buettner R, Groshen SG, Ji L, Yu H, Jove R, Seeger RC, DeClerck YA.","Cancer Res. 2013 Jul 1;"73(13):3852-64. doi: 10.1158/0008-5472.CAN-12-2353. Epub 2013 Apr 30.""
Cultivating a trauma awareness culture in the addictions,2016,"https://www.scopus.com/inward/record.uri?eid=2-s2.0-85021095831&doi=10.2174%2f1874473710666170111102835&partnerID=40&md5=b7abaffb857690b5f824921afc9a8196"
Degrading traumatic memories with eye movements: a pilot functional MRI study in PTSD
Desensitization of Triggers and Urge Reprocessing for Pathological Gambling: A Case Series
Desensitizing addiction: Using eye Movements to reduce the intensity of substance-related Mental imagery and craving
Determining what works in the treatment of PTSD
Differences between effects of psychological versus pharmacological treatments on functional and morphological brain alterations in anxiety disorders and major depressive disorder: A systematic review
Differences in cerebral activation during smooth pursuit and saccadic eye movements using positron-emission tomography	included
[truncated: 364 more rows]

## Sheet: Exclusion_process
Case studies of eye movement desensitization and reprocessing (EMDR) with chronic post-traumatic stress disorder,1992,"https://www.scopus.com/inward/record.uri?eid=2-s2.0-0026999163&doi=10.1037%2f0033-3204.29.4.591&partnerID=40&md5=79b35de6805e4074a8d549ccc3c5f122"	case study
[truncated: 470 more rows]

[truncated: 1 more sheets: final]
